# Supplementary material for: Dual Targeting of DNA and EGFR by ZYH005 Induces DNA Damage and Mitotic Catastrophe in Glioblastoma
Source: MedComm (2020). 2026 Apr 1;7(4):e70717. doi: 10.1002/mco2.70717 (PMC13045254; doi:10.1002/mco2.70717)
Supplement: Supplementary file 1 — Supporting File 1: mco270717‐sup‐0001‐TablesS1‐S7.xlsx [file MCO2-7-e70717-s002.xlsx]

## Sheet: Table S1 DEGs
Table S1: Differentially Expressed Genes (DEGs) in U87-MG Cell Microarray Data: Criteria |Log2FC| ≥ 1 and FDR ≤ 0.05
AccID	log2FC	Pvalue	FDR	TU4 (Z5 treatment)	TU5 (Z5 treatment)	TU6 (Z5 treatment)	TU1 (DMSO treatment)	TU2 (DMSO treatment)	TU3 (DMSO treatment)	Description	Chromosome	Strand	Start	End	Type
HIST1H3I	-4.07	5.55359e-06	0.000323039	11.16	10.35	9.77	14.4	14.29	14.8	Homo sapiens histone cluster 1, H3i (HIST1H3I), mRNA.	chr6	-	27839623	27840099	Coding
HIST1H3B	-3.89333	1.0036e-05	0.000414092	10.69	11.31	9.76	14.52	14.41	14.51	Homo sapiens histone cluster 1, H3b (HIST1H3B), mRNA.	chr6	-	26031817	26032289	Coding
KPNA2	-3.62667	2.97727e-08	4.55113e-05	12.6	13.14	13.02	16.58	16.61	16.45	Homo sapiens karyopherin alpha 2 (RAG cohort 1, importin alpha 1) (KPNA2), mRNA.	chr17	+	66031848	66042970	Coding
PRKDC	-3.54333	1.53866e-07	6.87426e-05	8.42	9.1	8.56	12.35	12.14	12.22	Homo sapiens protein kinase, DNA-activated, catalytic polypeptide (PRKDC), transcript variant 2, mRNA.	chr8	-	48685669	48872743	Coding
MKI67	-3.52667	4.84679e-08	4.55113e-05	8.29	8.78	8.8	12.23	12.02	12.2	Homo sapiens marker of proliferation Ki-67 (MKI67), transcript variant 2, mRNA.	chr10	-	129894923	129924649	Coding
PRIM1	-3.23	4.16507e-08	4.55113e-05	6.98	7.14	6.62	10.11	10.22	10.1	Homo sapiens primase, DNA, polypeptide 1 (49kDa) (PRIM1), mRNA.	chr12	-	57125364	57146146	Coding
WDR76	-2.93333	1.81305e-07	7.20648e-05	7.3	7.42	7.04	10.17	10.44	9.95	Homo sapiens WD repeat domain 76 (WDR76), transcript variant 2, mRNA.	chr15	+	44119112	44160617	Coding
NUP155	-2.91333	1.28924e-07	6.64796e-05	7.53	8.04	7.68	10.73	10.75	10.51	Homo sapiens nucleoporin 155kDa (NUP155), transcript variant 2, mRNA.	chr5	-	37288239	37371283	Coding
HIST1H4D	-2.89	0.000130069	0.00180217	9.02	8.33	7.32	10.99	11.12	11.23	Homo sapiens histone cluster 1, H4d (HIST1H4D), mRNA.	chr6	-	26188938	26189304	Coding
HIST1H3F	-2.87667	3.56892e-07	8.72966e-05	9.33	8.73	8.88	11.7	11.91	11.96	Homo sapiens histone cluster 1, H3f (HIST1H3F), mRNA.	chr6	-	26250369	26250835	Coding
NUP205	-2.87333	1.05406e-07	6.28451e-05	7.46	7.71	7.46	10.54	10.57	10.14	Homo sapiens nucleoporin 205kDa (NUP205), mRNA.	chr7	+	135242662	135333505	Coding
DTL	-2.79	5.53145e-08	4.6937e-05	5.79	6.11	6.09	8.85	8.91	8.6	Homo sapiens denticleless E3 ubiquitin protein ligase homolog (Drosophila) (DTL), transcript variant 1, mRNA.	chr1	+	212208919	212280742	Coding
ARL6IP1	-2.71667	1.2268e-06	0.000172792	10.57	11.14	10.78	13.75	13.64	13.25	Homo sapiens ADP-ribosylation factor-like 6 interacting protein 1 (ARL6IP1), mRNA.	chr16	-	18802991	18812917	Coding
CKAP5	-2.69667	1.88095e-06	0.000200484	8.29	9.09	8.79	11.52	11.39	11.35	Homo sapiens cytoskeleton associated protein 5 (CKAP5), transcript variant 1, mRNA.	chr11	-	46764598	46867859	Coding
MCM6	-2.65333	5.02125e-07	0.000106445	7.96	8.2	7.73	10.73	10.77	10.35	Homo sapiens minichromosome maintenance complex component 6 (MCM6), mRNA.	chr2	-	136597196	136634011	Coding
HIST1H1A	-2.59667	3.53024e-06	0.000268704	5.4	4.77	4.9	7.65	7.89	7.32	Homo sapiens histone cluster 1, H1a (HIST1H1A), mRNA.	chr6	-	26017248	26018040	Coding
RBL1	-2.54333	1.19224e-08	4.05513e-05	7.24	7.53	7.38	10.01	9.91	9.86	Homo sapiens retinoblastoma-like 1 (RBL1), transcript variant 1, mRNA.	chr20	-	35624752	35724410	Coding
HIST1H3J	-2.53667	1.41426e-05	0.000484255	8.04	7.76	7.04	10.08	10.07	10.3	Homo sapiens histone cluster 1, H3j (HIST1H3J), mRNA.	chr6	-	27858093	27860884	Coding
TOP2A	-2.50667	1.59274e-07	6.87426e-05	6.65	6.75	6.68	9.49	9.07	9.04	Homo sapiens topoisomerase (DNA) II alpha 170kDa (TOP2A), mRNA.	chr17	-	38544768	38574408	Coding
NUP43	-2.42667	1.35889e-06	0.000181302	8.55	8.97	8.5	11.28	11.19	10.83	Homo sapiens nucleoporin 43kDa (NUP43), transcript variant 1, mRNA.	chr6	-	150045451	150070801	Coding
CDC6	-2.42	3.78315e-07	9.02233e-05	7.22	7.52	7.04	9.74	9.79	9.51	Homo sapiens cell division cycle 6 (CDC6), mRNA.	chr17	+	38443885	38459413	Coding
NUSAP1	-2.41667	7.52594e-06	0.000371027	7.06	7.86	7.49	10.03	10	9.63	Homo sapiens nucleolar and spindle associated protein 1 (NUSAP1), transcript variant 4, mRNA.	chr15	+	41624892	41673248	Coding
FAM129A	-2.37	1.02225e-07	6.28451e-05	8.55	8.9	8.63	11.2	10.95	11.04	Homo sapiens family with sequence similarity 129, member A (FAM129A), mRNA.	chr1	-	184759858	184943682	Coding
HIST1H1E	-2.37	7.98379e-05	0.00128828	14.1	13.88	12.89	15.9	15.98	16.1	Homo sapiens histone cluster 1, H1e (HIST1H1E), mRNA.	chr6	+	26156559	26157343	Coding
TUBB4B	-2.37	1.14323e-06	0.000170388	11.17	10.84	11.42	13.7	13.41	13.43	Homo sapiens tubulin, beta 4B class IVb (TUBB4B), mRNA.	chr9	+	140135665	140138159	Coding
HLA-DRA	-2.33238	2.48749e-05	0.000653704	8.39143	8.80714	8.81	10.9757	11.49	10.54	Homo sapiens major histocompatibility complex, class II, DR alpha (HLA-DRA), mRNA.	chr6	+	32407619	32412826	Coding
CLTC	-2.32667	7.26731e-06	0.000371019	10.47	11.3	10.75	13.29	13.06	13.15	Homo sapiens clathrin, heavy chain (Hc) (CLTC), transcript variant 1, mRNA.	chr17	+	57697050	57774317	Coding
CNOT1	-2.32333	4.1246e-06	0.00028263	8.93	9.67	9.54	11.77	11.69	11.65	Homo sapiens CCR4-NOT transcription complex, subunit 1 (CNOT1), transcript variant 1, mRNA.	chr16	-	58553855	58663750	Coding
VAT1L	-2.32	3.62042e-06	0.00026877	8.59	9.05	8.49	11.15	11.2	10.74	Homo sapiens vesicle amine transport 1-like (VAT1L), mRNA.	chr16	+	77822483	78014003	Coding
HIST1H2BM	-2.29333	0.000214465	0.00252423	7.22	6.65	6.03	8.42	9.22	9.14	Homo sapiens histone cluster 1, H2bm (HIST1H2BM), mRNA.	chr6	+	27782822	27783267	Coding
RFC5	-2.27667	3.84977e-06	0.000278219	7.26	7.57	7.33	9.63	10.03	9.33	Homo sapiens replication factor C (activator 1) 5, 36.5kDa (RFC5), transcript variant 4, mRNA.	chr12	+	118454506	118470935	Coding
GABRQ	-2.26667	1.33549e-08	4.05513e-05	7.89	8.02	8.02	10.2	10.38	10.15	Homo sapiens gamma-aminobutyric acid (GABA) A receptor, theta (GABRQ), mRNA.	chrX	+	151806637	151825999	Coding
PRR11	-2.26	1.3366e-05	0.000473116	8.56	9.35	9.28	11.48	11.15	11.34	Homo sapiens proline rich 11 (PRR11), mRNA.	chr17	+	57232860	57284070	Coding
PRRC2C	-2.25667	5.20415e-06	0.000320099	8.53	9.13	8.6	11.05	10.76	11.22	Homo sapiens proline-rich coiled-coil 2C (PRRC2C), mRNA.	chr1	+	171454651	171562650	Coding
ANLN	-2.24	1.62475e-06	0.000194729	7.8	8.32	7.99	10.49	10.25	10.09	Homo sapiens anillin, actin binding protein (ANLN), transcript variant 1, mRNA.	chr7	+	36429415	36493400	Coding
HIST1H3D	-2.23667	0.000103186	0.00152967	6.78	7.12	6.2	9.39	8.51	8.91	Homo sapiens histone cluster 1, H3d (HIST1H3D), mRNA.	chr6	-	26196982	26199521	Coding
FARSB	-2.22667	4.31715e-06	0.000291049	9.71	10.31	9.81	12.33	12.25	11.93	Homo sapiens phenylalanyl-tRNA synthetase, beta subunit (FARSB), mRNA.	chr2	-	223435255	223521056	Coding
GMPS	-2.22667	1.0685e-05	0.000424706	9.29	9.87	9	11.65	11.61	11.58	Homo sapiens guanine monphosphate synthase (GMPS), mRNA.	chr3	+	155588325	155658457	Coding
HIST1H2AB	-2.21667	2.12075e-05	0.000594937	8.59	7.83	7.99	10.14	10.24	10.68	Homo sapiens histone cluster 1, H2ab (HIST1H2AB), mRNA.	chr6	-	26033320	26033796	Coding
TUBB	-2.19875	2.49234e-06	0.000222122	12.15	11.7988	11.4563	13.9712	14.0162	14.0137	Homo sapiens tubulin, beta class I (TUBB), transcript variant 2, mRNA.	chr6	+	30687978	30693203	Coding
SENP1	-2.19667	3.56444e-05	0.000779504	6.6	7.39	7.01	9.48	9.31	8.8	[retired] Homo sapiens SUMO1/sentrin specific peptidase 1 (SENP1), mRNA.	chr12	-	48436681	48500091	Coding
HEATR1	-2.19667	8.67234e-07	0.000149863	7.17	7.71	7.32	9.7	9.54	9.55	Homo sapiens HEAT repeat containing 1 (HEATR1), mRNA.	chr1	-	236712305	236767841	Coding
E2F8	-2.17	1.93826e-07	7.31487e-05	6.28	6.51	6.09	8.55	8.4	8.44	Homo sapiens E2F transcription factor 8 (E2F8), transcript variant 2, mRNA.	chr11	-	19245610	19263389	Coding
MED14	-2.17	7.12927e-07	0.000133352	6.91	7.4	6.99	9.36	9.28	9.17	Homo sapiens mediator complex subunit 14 (MED14), mRNA.	chrX	-	40507558	40595136	Coding
GUCY1B3	-2.16	8.55014e-06	0.000394029	6.53	7.09	6.44	9.06	8.86	8.62	Homo sapiens guanylate cyclase 1, soluble, beta 3 (GUCY1B3), transcript variant 2, mRNA.	chr4	+	156680126	156728783	Coding
CCNA2	-2.14	2.18364e-06	0.000209691	9.9	10.06	10.52	12.38	12.29	12.23	Homo sapiens cyclin A2 (CCNA2), mRNA.	chr4	-	122737599	122745088	Coding
MCM3	-2.13667	5.00937e-08	4.55113e-05	9.2	9.38	9.12	11.4	11.46	11.25	Homo sapiens minichromosome maintenance complex component 3 (MCM3), transcript variant 1, mRNA.	chr6	-	52128807	52149582	Coding
NCAPH	-2.13667	2.11781e-08	4.55113e-05	6.93	7.04	7.1	9.15	9.28	9.05	Homo sapiens non-SMC condensin I complex, subunit H (NCAPH), transcript variant 1, mRNA.	chr2	+	97001484	97041274	Coding
PEG10	-2.13	1.24117e-07	6.64796e-05	7.14	7.39	7.22	9.52	9.41	9.21	Homo sapiens paternally expressed 10 (PEG10), transcript variant 1, mRNA.	chr7	+	94285637	94299007	Coding
FAM72D	-2.12333	2.80583e-05	0.000687194	6.56	7.33	7.41	9.32	9.3	9.05	Homo sapiens family with sequence similarity 72, member D (FAM72D), mRNA.	chr1	-	143896452	143913143	Coding
STIL	-2.11	1.3041e-06	0.000179	6.23	6.67	6.57	8.62	8.78	8.4	Homo sapiens SCL/TAL1 interrupting locus (STIL), transcript variant 1, mRNA.	chr1	-	47715811	47779819	Coding
AIM1	-2.10333	6.57821e-07	0.000125506	6.61	6.93	6.59	9.02	8.76	8.66	Homo sapiens absent in melanoma 1 (AIM1), mRNA.	chr6	+	106808784	107018335	Coding
CDCA7L	-2.09667	3.25685e-06	0.000257831	7.21	7.75	7.31	9.64	9.62	9.3	Homo sapiens cell division cycle associated 7-like (CDCA7L), transcript variant 2, mRNA.	chr7	-	21940517	21985702	Coding
HIST1H2BI	-2.09333	9.85294e-07	0.000154085	7.27	6.77	7.03	8.97	9.23	9.15	Homo sapiens histone cluster 1, H2bi (HIST1H2BI), mRNA.	chr6	+	26273144	26273640	Coding
KIF23	-2.08	4.57501e-06	0.000302092	7.87	8.46	8.51	10.32	10.43	10.33	Homo sapiens kinesin family member 23 (KIF23), transcript variant 2, mRNA.	chr15	+	69706585	69740764	Coding
HIST2H3A	-2.075	5.21781e-06	0.000320099	8.03	7.425	8	9.775	9.86	10.045	Homo sapiens histone cluster 2, H3a (HIST2H3A), mRNA.	chr1	+	149824181	149825836	Coding
MELK	-2.05667	7.82684e-07	0.000143585	8.58	9.08	8.87	10.92	10.98	10.8	Homo sapiens maternal embryonic leucine zipper kinase (MELK), transcript variant 1, mRNA.	chr9	+	36572859	36677679	Coding
HIST2H2AB	-2.05	1.44059e-05	0.000486553	8.93	8.52	8.25	10.37	10.6	10.88	Homo sapiens histone cluster 2, H2ab (HIST2H2AB), mRNA.	chr1	-	149859019	149859563	Coding
USP9X	-2.03333	1.50478e-05	0.000491926	7.21	7.85	7.18	9.67	9.3	9.37	Homo sapiens ubiquitin specific peptidase 9, X-linked (USP9X), transcript variant 3, mRNA.	chrX	+	40944888	41095832	Coding
HIST1H3A	-2.01667	9.37857e-06	0.00040562	6.17	6.53	6.32	8.09	8.23	8.75	Homo sapiens histone cluster 1, H3a (HIST1H3A), mRNA.	chr6	+	26020718	26021186	Coding
HIST1H2AG	-2	1.19352e-05	0.000450412	7.45	7.49	6.83	9.11	9.23	9.43	Homo sapiens histone cluster 1, H2ag (HIST1H2AG), mRNA.	chr6	+	27100817	27103071	Coding
CRTAP	-1.95667	3.2705e-08	4.55113e-05	8.14	8.08	7.88	9.97	10.02	9.98	Homo sapiens cartilage associated protein (CRTAP), mRNA.	chr3	+	33155450	33189265	Coding
TPX2	-1.95333	3.00775e-05	0.000711971	11.68	12.31	12.56	14.11	14.2	14.1	Homo sapiens TPX2, microtubule-associated (TPX2), mRNA.	chr20	+	30326904	30389608	Coding
KIAA0754	-1.94667	2.75459e-08	4.55113e-05	7.22	7.09	7.05	9.01	9.01	9.18	Homo sapiens KIAA0754 (KIAA0754), mRNA.	chr1	+	39875176	39882154	Coding
CENPI	-1.94	1.27706e-07	6.64796e-05	6.03	6.12	5.99	8.17	7.95	7.84	Homo sapiens centromere protein I (CENPI), mRNA.	chrX	+	100353178	100418670	Coding
CSE1L	-1.94	2.19166e-05	0.000607492	9.05	9.78	9.22	11.42	11.39	11.06	Homo sapiens CSE1 chromosome segregation 1-like (yeast) (CSE1L), transcript variant 2, mRNA.	chr20	+	47662783	47713497	Coding
MKL2	-1.94	4.57817e-06	0.000302092	6.6	6.81	6.41	8.74	8.24	8.66	Homo sapiens MKL/myocardin-like 2 (MKL2), mRNA.	chr16	+	14165196	14360636	Coding
CCDC6	-1.92667	2.33037e-05	0.000634253	7.37	7.99	7.25	9.64	9.3	9.45	Homo sapiens coiled-coil domain containing 6 (CCDC6), mRNA.	chr10	-	61548506	61666414	Coding
CPSF2	-1.92	7.3518e-06	0.000371019	7.4	8.03	7.51	9.66	9.61	9.43	Homo sapiens cleavage and polyadenylation specific factor 2, 100kDa (CPSF2), mRNA.	chr14	+	92588281	92630755	Coding
HIST1H2AM	-1.92	6.35198e-05	0.00112109	6.06	5.68	5.26	7.74	7.79	7.23	Homo sapiens histone cluster 1, H2am (HIST1H2AM), mRNA.	chr6	-	27860477	27860963	Coding
UTP20	-1.92	1.47327e-07	6.87426e-05	5.53	5.87	5.66	7.68	7.58	7.56	Homo sapiens UTP20, small subunit (SSU) processome component, homolog (yeast) (UTP20), mRNA.	chr12	+	101673887	101780397	Coding
CBX5	-1.91333	3.96709e-06	0.000281368	7.84	8.38	8.21	10.21	9.88	10.08	Homo sapiens chromobox homolog 5 (CBX5), transcript variant 2, mRNA.	chr12	-	54624724	54673955	Coding
HIST1H2AE	-1.90333	0.0001108	0.0016088	12.44	11.7	11.48	13.67	13.63	14.03	Homo sapiens histone cluster 1, H2ae (HIST1H2AE), mRNA.	chr6	+	26217148	26217711	Coding
PTPLAD1	-1.89667	3.40321e-05	0.000766587	11.18	11.81	11.27	13.43	13.54	12.98	Homo sapiens protein tyrosine phosphatase-like A domain containing 1 (PTPLAD1), mRNA.	chr15	+	65822820	65870693	Coding
HIST1H2BO	-1.88333	0.000181749	0.00226049	5	5.02	4.11	6.52	6.36	6.9	Homo sapiens histone cluster 1, H2bo (HIST1H2BO), mRNA.	chr6	+	27861203	27861669	Coding
SUPT16H	-1.88333	6.49371e-05	0.0011356	9.06	9.53	8.84	11.3	11.15	10.63	Homo sapiens suppressor of Ty 16 homolog (S. cerevisiae) (SUPT16H), mRNA.	chr14	-	21819631	21852425	Coding
UGGT1	-1.88333	4.89161e-06	0.000312131	7.04	7.66	7.28	9.32	9.18	9.13	Homo sapiens UDP-glucose glycoprotein glucosyltransferase 1 (UGGT1), transcript variant 1, mRNA.	chr2	+	128848754	128953251	Coding
PATL1	-1.87	2.29078e-07	7.8046e-05	9.58	9.85	9.49	11.53	11.54	11.46	Homo sapiens protein associated with topoisomerase II homolog 1 (yeast) (PATL1), mRNA.	chr11	-	59404189	59436511	Coding
ENPP1	-1.86667	2.80474e-05	0.000687194	6.7	7.5	7.09	9.07	9.04	8.78	Homo sapiens ectonucleotide pyrophosphatase/phosphodiesterase 1 (ENPP1), mRNA.	chr6	+	132129156	132216295	Coding
MMD	-1.86333	6.42356e-05	0.0011285	7.57	8.32	7.94	10	9.98	9.44	Homo sapiens monocyte to macrophage differentiation-associated (MMD), mRNA.	chr17	-	53469974	53499341	Coding
ARNTL2	-1.86333	4.79437e-06	0.000307986	6.92	7.38	6.98	9.19	8.87	8.81	Homo sapiens aryl hydrocarbon receptor nuclear translocator-like 2 (ARNTL2), transcript variant 2, mRNA.	chr12	+	27485787	27578746	Coding
NEIL3	-1.86	9.52644e-09	4.05513e-05	7.25	7.07	7.16	9.04	9.02	9	Homo sapiens nei endonuclease VIII-like 3 (E. coli) (NEIL3), mRNA.	chr4	+	178230990	178284097	Coding
TMPRSS15	-1.85667	1.16143e-05	0.000444068	8.49	9.05	8.74	10.88	10.57	10.4	Homo sapiens transmembrane protease, serine 15 (TMPRSS15), mRNA.	chr21	-	19641433	19858197	Coding
SEPT11	-1.85667	1.98694e-05	0.000574097	7.01	7.57	6.8	9.06	8.91	8.98	Homo sapiens septin 11 (SEPT11), mRNA.	chr4	+	77870856	77961537	Coding
KIAA0196	-1.85333	2.90003e-05	0.000701263	7.06	7.79	7.24	9.42	9.21	9.02	Homo sapiens KIAA0196 (KIAA0196), mRNA.	chr8	-	126036502	126104082	Coding
HIST1H3G	-1.85	7.96221e-06	0.000378011	5.61	5.41	5.45	7.24	7.07	7.71	Homo sapiens histone cluster 1, H3g (HIST1H3G), mRNA.	chr6	-	26269633	26272043	Coding
PAQR5	-1.84	0.000251677	0.00283959	8.62	9.32	8.12	10.48	10.61	10.49	Homo sapiens progestin and adipoQ receptor family member V (PAQR5), transcript variant 1, mRNA.	chr15	+	69591286	69700119	Coding
TRAM2	-1.84	1.56699e-06	0.000193749	8.55	8.89	9.04	10.76	10.6	10.64	Homo sapiens translocation associated membrane protein 2 (TRAM2), mRNA.	chr6	-	52362200	52441862	Coding
STRADB	-1.83667	4.1362e-05	0.000852463	8.92	9.47	8.67	10.79	11.07	10.71	Homo sapiens STE20-related kinase adaptor beta (STRADB), transcript variant 2, mRNA.	chr2	+	202252581	202345574	Coding
R3HDM1	-1.83	2.02028e-06	0.000208898	6.96	7.31	6.81	8.88	8.75	8.94	Homo sapiens R3H domain containing 1 (R3HDM1), transcript variant 2, mRNA.	chr2	+	136289025	136482840	Coding
HUWE1	-1.82333	3.45194e-07	8.66572e-05	8.86	9.24	8.94	10.84	10.82	10.85	Homo sapiens HECT, UBA and WWE domain containing 1, E3 ubiquitin protein ligase (HUWE1), mRNA.	chrX	-	53559057	53713673	Coding
PALMD	-1.82333	2.32437e-06	0.000214565	8.42	8.77	8.28	10.3	10.2	10.44	Homo sapiens palmdelphin (PALMD), mRNA.	chr1	+	100111431	100178513	Coding
MACF1	-1.82	2.46171e-07	7.96049e-05	6.4	6.74	6.44	8.38	8.34	8.32	Homo sapiens microtubule-actin crosslinking factor 1 (MACF1), mRNA.	chr1	+	39546988	39952810	Coding
HJURP	-1.81667	5.47911e-06	0.000321839	7.58	8.16	8.05	9.74	9.84	9.66	Homo sapiens Holliday junction recognition protein (HJURP), transcript variant 1, mRNA.	chr2	-	234742062	234763212	Coding
DCBLD2	-1.81333	1.01932e-05	0.000414994	12.11	12.76	12.19	14.17	14.17	14.16	Homo sapiens discoidin, CUB and LCCL domain containing 2 (DCBLD2), mRNA.	chr3	-	98514785	98620533	Coding
DOCK10	-1.81	7.99112e-07	0.000145202	6.26	6.67	6.32	8.3	8.17	8.21	Homo sapiens dedicator of cytokinesis 10 (DOCK10), transcript variant DOCK10.1, mRNA.	chr2	-	225629807	225907330	Coding
MAP1B	-1.81	3.4551e-06	0.000265868	9.31	9.41	9.12	11.18	10.8	11.29	Homo sapiens microtubule-associated protein 1B (MAP1B), mRNA.	chr5	+	71403061	71505397	Coding
PARP4	-1.78667	6.67179e-06	0.000356104	6.82	7.45	7.11	9	8.84	8.9	Homo sapiens poly (ADP-ribose) polymerase family, member 4 (PARP4), mRNA.	chr13	-	24995064	25086948	Coding
ZYG11B	-1.78667	2.36269e-06	0.00021672	5.51	5.94	5.63	7.53	7.61	7.3	Homo sapiens zyg-11 family member B, cell cycle regulator (ZYG11B), mRNA.	chr1	+	53192126	53293014	Coding
AP2B1	-1.78667	7.01968e-07	0.000132602	11.41	11.76	11.4	13.36	13.36	13.21	Homo sapiens adaptor-related protein complex 2, beta 1 subunit (AP2B1), transcript variant 1, mRNA.	chr17	+	33914282	34053436	Coding
NCAPD2	-1.78667	2.22502e-06	0.000209691	9.82	9.61	10.13	11.7	11.66	11.56	Homo sapiens non-SMC condensin I complex, subunit D2 (NCAPD2), mRNA.	chr12	+	6602545	6641132	Coding
CAPRIN1	-1.77333	1.93954e-05	0.000565817	9.75	10.47	9.98	11.94	11.86	11.72	Homo sapiens cell cycle associated protein 1 (CAPRIN1), transcript variant 1, mRNA.	chr11	+	34073230	34124157	Coding
FANCD2	-1.76667	1.56775e-06	0.000193749	5.97	6.09	6.12	7.97	7.96	7.55	Homo sapiens Fanconi anemia, complementation group D2 (FANCD2), transcript variant 2, mRNA.	chr3	+	10068098	10143614	Coding
NUP153	-1.76667	2.72584e-05	0.000677701	6.55	7.23	6.73	8.83	8.52	8.46	Homo sapiens nucleoporin 153kDa (NUP153), transcript variant 2, mRNA.	chr6	-	17615268	17706818	Coding
MTHFD1	-1.76667	1.27415e-07	6.64796e-05	12.09	12.35	12.33	14.08	14.04	13.95	Homo sapiens methylenetetrahydrofolate dehydrogenase (NADP+ dependent) 1, methenyltetrahydrofolate cyclohydrolase, formyltetrahydrofolate synthetase (MTHFD1), mRNA.	chr14	+	64854749	64926725	Coding
ANAPC1	-1.76333	4.75473e-07	0.000104271	6.87	7.13	6.84	8.74	8.82	8.57	Homo sapiens anaphase promoting complex subunit 1 (ANAPC1), mRNA.	chr2	-	112523848	112642267	Coding
IARS	-1.76	6.16031e-07	0.00012243	9.23	9.59	9.53	11.29	11.23	11.11	Homo sapiens isoleucyl-tRNA synthetase (IARS), transcript variant 1, mRNA.	chr9	-	94972489	95056038	Coding
MYOF	-1.76	4.43384e-06	0.000296818	9.56	10.14	9.88	11.7	11.56	11.6	Homo sapiens myoferlin (MYOF), transcript variant 1, mRNA.	chr10	-	95066186	95242074	Coding
HIST1H2AH	-1.75667	1.0655e-05	0.000424706	3.99	4.13	4.15	6.23	5.62	5.69	Homo sapiens histone cluster 1, H2ah (HIST1H2AH), mRNA.	chr6	+	27114861	27115346	Coding
KIAA0368	-1.74667	1.47835e-05	0.000489845	7.34	7.92	7.3	9.31	9.34	9.15	Homo sapiens KIAA0368 (KIAA0368), mRNA.	chr9	-	114122972	114247026	Coding
HIST1H2BH	-1.74	1.77778e-07	7.20648e-05	4.11	4.24	3.98	5.9	5.73	5.92	Homo sapiens histone cluster 1, H2bh (HIST1H2BH), mRNA.	chr6	+	26251879	26252303	Coding
MOXD1	-1.73333	2.65641e-05	0.000668014	8.59	9.21	8.67	10.68	10.67	10.32	Homo sapiens monooxygenase, DBH-like 1 (MOXD1), mRNA.	chr6	-	132617194	132722684	Coding
BUB1	-1.73	1.03805e-05	0.00041873	6.87	7.3	7.23	9.07	8.93	8.59	Homo sapiens BUB1 mitotic checkpoint serine/threonine kinase (BUB1), transcript variant 1, mRNA.	chr2	-	111395275	111435691	Coding
XPOT	-1.72667	7.19087e-05	0.0012077	10.61	11.25	10.71	12.72	12.8	12.23	Homo sapiens exportin, tRNA (XPOT), mRNA.	chr12	+	64798130	64844907	Coding
MASTL	-1.71667	1.69645e-05	0.00051907	6.35	6.79	6.27	8.31	8.33	7.92	Homo sapiens microtubule associated serine/threonine kinase-like (MASTL), transcript variant 1, mRNA.	chr10	+	27443753	27475848	Coding
HELLS	-1.71	1.48107e-08	4.05513e-05	5.83	5.72	5.87	7.55	7.47	7.53	Homo sapiens helicase, lymphoid-specific (HELLS), transcript variant 1, mRNA.	chr10	+	96305543	96373662	Coding
HIST2H3D	-1.71	3.8893e-05	0.000817999	9.12	9.45	8.89	10.81	10.59	11.19	Homo sapiens histone cluster 2, H3d (HIST2H3D), mRNA.	chr1	-	149784780	149785236	Coding
BAZ1B	-1.70667	1.36781e-05	0.000477618	7.63	8.25	7.89	9.81	9.55	9.53	Homo sapiens bromodomain adjacent to zinc finger domain, 1B (BAZ1B), mRNA.	chr7	-	72854728	72936615	Coding
PPFIBP1	-1.70667	5.27989e-06	0.000321311	8.18	8.74	8.3	10.16	10.1	10.08	Homo sapiens PTPRF interacting protein, binding protein 1 (liprin beta 1) (PPFIBP1), transcript variant 3, mRNA.	chr12	+	27677045	27848497	Coding
C15orf41	-1.70667	2.525e-05	0.000655134	6.74	7.36	6.94	8.67	8.96	8.53	Homo sapiens chromosome 15 open reading frame 41 (C15orf41), transcript variant 1, mRNA.	chr15	+	36871812	37102449	Coding
MYCBP2	-1.69667	8.57165e-07	0.000149863	5.86	6.1	5.78	7.77	7.53	7.53	Homo sapiens MYC binding protein 2, E3 ubiquitin protein ligase (MYCBP2), mRNA.	chr13	-	77618792	77901185	Coding
CPNE3	-1.69333	8.99651e-05	0.00138703	7.72	8.52	7.89	9.82	9.89	9.5	Homo sapiens copine III (CPNE3), mRNA.	chr8	+	87497059	87573726	Coding
FBN1	-1.69	2.37583e-05	0.000639329	9.69	10.23	9.51	11.55	11.48	11.47	Homo sapiens fibrillin 1 (FBN1), mRNA.	chr15	-	48700503	48938046	Coding
TIPIN	-1.69	1.26804e-05	0.000466562	6.77	6.84	6.27	8.28	8.47	8.2	Homo sapiens TIMELESS interacting protein (TIPIN), transcript variant 1, mRNA.	chr15	-	66628722	66649054	Coding
HIST1H2BN	-1.68333	1.07883e-05	0.000427034	5.8	5.73	5.63	7.06	7.46	7.69	Homo sapiens histone cluster 1, H2bn (HIST1H2BN), mRNA.	chr6	+	27806323	27819974	Coding
EZH2	-1.67667	3.01193e-07	8.28962e-05	6.4	6.54	6.38	8.15	8.25	7.95	Homo sapiens enhancer of zeste homolog 2 (Drosophila) (EZH2), transcript variant 3, mRNA.	chr7	-	148504464	148581441	Coding
CAMK2D	-1.66667	9.53462e-06	0.000406599	6.84	7.24	6.75	8.75	8.68	8.4	Homo sapiens calcium/calmodulin-dependent protein kinase II delta (CAMK2D), transcript variant 3, mRNA.	chr4	-	114372188	114683083	Coding
TUBG1	-1.66667	3.24404e-07	8.28962e-05	11.9	11.64	11.87	13.58	13.46	13.37	Homo sapiens tubulin, gamma 1 (TUBG1), mRNA.	chr17	+	40761358	40767256	Coding
HEATR6	-1.66333	6.04014e-06	0.000339578	6.59	6.73	6.19	8.07	8.26	8.17	Homo sapiens HEAT repeat containing 6 (HEATR6), mRNA.	chr17	-	58120552	58156292	Coding
MCM10	-1.66333	4.22735e-08	4.55113e-05	5.86	5.89	5.96	7.58	7.66	7.46	Homo sapiens minichromosome maintenance complex component 10 (MCM10), transcript variant 2, mRNA.	chr10	+	13203554	13253104	Coding
SMC1A	-1.66333	1.21728e-06	0.000172792	7.26	7.65	7.33	9.17	9	9.06	Homo sapiens structural maintenance of chromosomes 1A (SMC1A), transcript variant 1, mRNA.	chrX	-	53401070	53449677	Coding
DSN1	-1.66	1.05853e-05	0.000423391	6.32	6.65	6.47	8.06	8.45	7.91	Homo sapiens DSN1, MIS12 kinetochore complex component (DSN1), transcript variant 2, mRNA.	chr20	-	35380194	35402230	Coding
EXO1	-1.66	2.15742e-08	4.55113e-05	5.35	5.53	5.42	7.07	7.1	7.11	Homo sapiens exonuclease 1 (EXO1), transcript variant 3, mRNA.	chr1	+	242011269	242058450	Coding
PRC1	-1.66	0.000170709	0.00216309	8.2	8.58	9.07	10.35	10.5	9.98	Homo sapiens protein regulator of cytokinesis 1 (PRC1), transcript variant 1, mRNA.	chr15	-	91509268	91538859	Coding
TMEM69	-1.66	1.40044e-07	6.87426e-05	6.65	6.63	6.61	8.42	8.32	8.13	Homo sapiens transmembrane protein 69 (TMEM69), mRNA.	chr1	+	46152886	46160115	Coding
POLA1	-1.65667	3.14379e-07	8.28962e-05	5.26	5.53	5.4	7.17	7.04	6.95	Homo sapiens polymerase (DNA directed), alpha 1, catalytic subunit (POLA1), mRNA.	chrX	+	24712036	25015103	Coding
RAB3B	-1.65	9.61765e-07	0.000154085	8.35	8.68	8.65	10.33	10.19	10.11	Homo sapiens RAB3B, member RAS oncogene family (RAB3B), mRNA.	chr1	-	52373628	52456436	Coding
APLP2	-1.64333	9.02811e-07	0.000149863	10.29	10.64	10.38	12.12	12.16	11.96	Homo sapiens amyloid beta (A4) precursor-like protein 2 (APLP2), transcript variant 2, mRNA.	chr11	+	129939716	130014706	Coding
KPNB1	-1.64333	2.16914e-07	7.68115e-05	12.05	12.35	12.14	13.87	13.82	13.78	Homo sapiens karyopherin (importin) beta 1 (KPNB1), transcript variant 1, mRNA.	chr17	+	45726842	45761004	Coding
FAM83D	-1.64	1.48781e-08	4.05513e-05	5.42	5.32	5.32	6.99	7.05	6.94	Homo sapiens family with sequence similarity 83, member D (FAM83D), mRNA.	chr20	+	37554955	37581703	Coding
PSME4	-1.64	1.66279e-05	0.00051513	7.23	7.82	7.34	9.2	9.17	8.94	Homo sapiens proteasome (prosome, macropain) activator subunit 4 (PSME4), mRNA.	chr2	-	54091204	54197977	Coding
RBBP4	-1.64	1.68849e-05	0.000518755	10.15	10.78	10.43	12.05	12.25	11.98	Homo sapiens retinoblastoma binding protein 4 (RBBP4), transcript variant 2, mRNA.	chr1	+	33116743	33151812	Coding
MCM5	-1.62667	2.94177e-07	8.28962e-05	8.17	7.9	8.1	9.79	9.64	9.62	Homo sapiens minichromosome maintenance complex component 5 (MCM5), mRNA.	chr22	+	35796056	35820495	Coding
MYO5A	-1.62333	9.25883e-06	0.000403041	6.27	6.71	6.51	8.37	7.98	8.01	Homo sapiens myosin VA (heavy chain 12, myoxin) (MYO5A), transcript variant 1, mRNA.	chr15	-	52599480	52821247	Coding
UBR7	-1.62	1.04385e-05	0.00042016	7.92	8.4	8.32	9.86	10	9.64	Homo sapiens ubiquitin protein ligase E3 component n-recognin 7 (putative) (UBR7), transcript variant 2, mRNA.	chr14	+	93673401	93695561	Coding
UBE4A	-1.61333	2.06731e-06	0.000209273	7.19	7.5	7.24	9.1	8.91	8.76	Homo sapiens ubiquitination factor E4A (UBE4A), transcript variant 2, mRNA.	chr11	+	118230296	118269926	Coding
CHRNA5	-1.61	4.35601e-05	0.00087667	6.48	6.41	5.83	7.83	8.03	7.69	Homo sapiens cholinergic receptor, nicotinic, alpha 5 (neuronal) (CHRNA5), mRNA.	chr15	+	78857862	78887611	Coding
EIF2S3	-1.61	7.17256e-05	0.00120569	9.38	10.11	9.73	11.5	11.46	11.09	Homo sapiens eukaryotic translation initiation factor 2, subunit 3 gamma, 52kDa (EIF2S3), mRNA.	chrX	+	24072833	24096927	Coding
NET1	-1.61	4.52617e-06	0.000301469	6.29	6.71	6.57	8.24	8.22	7.94	Homo sapiens neuroepithelial cell transforming 1 (NET1), transcript variant 1, mRNA.	chr10	+	5454514	5500426	Coding
PIAS1	-1.61	0.000157041	0.00205653	6.7	7.19	6.45	8.35	8.72	8.1	Homo sapiens protein inhibitor of activated STAT, 1 (PIAS1), mRNA.	chr15	+	68346572	68480404	Coding
KIF11	-1.60667	0.000105235	0.00155161	6.77	7.4	7.54	9.07	8.77	8.69	Homo sapiens kinesin family member 11 (KIF11), mRNA.	chr10	+	94352825	94415152	Coding
MET	-1.60667	9.48596e-06	0.000406599	7.91	8.47	8.17	9.91	9.8	9.66	Homo sapiens MET proto-oncogene, receptor tyrosine kinase (MET), transcript variant 2, mRNA.	chr7	+	116312248	116438440	Coding
EIF2AK2	-1.60333	8.50014e-06	0.000392674	8.08	8.66	8.4	9.96	9.92	10.07	Homo sapiens eukaryotic translation initiation factor 2-alpha kinase 2 (EIF2AK2), transcript variant 2, mRNA.	chr2	-	37326353	37384208	Coding
RIPK2	-1.6	0.000240048	0.0027467	8.32	9.01	8.08	10.13	10.23	9.85	Homo sapiens receptor-interacting serine-threonine kinase 2 (RIPK2), mRNA.	chr8	+	90769975	90803292	Coding
POLR2B	-1.59667	0.000255676	0.00286944	7.96	8.66	8.11	10.01	10.1	9.41	Homo sapiens polymerase (RNA) II (DNA directed) polypeptide B, 140kDa (POLR2B), mRNA.	chr4	+	57843888	57897334	Coding
TTI1	-1.59	1.43278e-06	0.000189834	8.87	9.06	8.67	10.47	10.55	10.35	Homo sapiens TELO2 interacting protein 1 (TTI1), mRNA.	chr20	-	36611409	36661870	Coding
EIF2AK4	-1.58667	1.4005e-05	0.000484255	6.95	7.43	6.92	8.73	8.81	8.52	Homo sapiens eukaryotic translation initiation factor 2 alpha kinase 4 (EIF2AK4), mRNA.	chr15	+	40226347	40327797	Coding
NUP88	-1.58333	1.18083e-05	0.000447006	6.43	6.7	6.67	8.25	8.42	7.88	Homo sapiens nucleoporin 88kDa (NUP88), mRNA.	chr17	-	5289346	5323059	Coding
FUT8	-1.57333	1.25039e-05	0.000461436	7.41	7.81	7.37	9.26	9.17	8.88	Homo sapiens fucosyltransferase 8 (alpha (1,6) fucosyltransferase) (FUT8), transcript variant 4, mRNA.	chr14	+	65877310	66210839	Coding
PSAT1	-1.57333	0.000120671	0.00170792	6.61	7.33	7.13	8.75	8.75	8.29	Homo sapiens phosphoserine aminotransferase 1 (PSAT1), transcript variant 2, mRNA.	chr9	+	80912043	80945009	Coding
SRP72	-1.57333	0.000207737	0.00246022	10.23	10.8	10.14	12.17	12.16	11.56	Homo sapiens signal recognition particle 72kDa (SRP72), transcript variant 1, mRNA.	chr4	+	57333081	57369847	Coding
WEE1	-1.57333	4.34264e-08	4.55113e-05	6.35	6.46	6.27	7.96	7.89	7.95	Homo sapiens WEE1 G2 checkpoint kinase (WEE1), transcript variant 2, mRNA.	chr11	+	9595228	9615004	Coding
XPO7	-1.57	2.86322e-06	0.000237677	7.87	8.21	7.92	9.59	9.72	9.4	Homo sapiens exportin 7 (XPO7), mRNA.	chr8	+	21777180	21864096	Coding
RAB10	-1.56667	0.000194532	0.00235798	10.13	10.62	9.65	11.79	11.62	11.69	Homo sapiens RAB10, member RAS oncogene family (RAB10), mRNA.	chr2	+	26256729	26360323	Coding
HIST1H2BK	-1.56667	5.49922e-06	0.000321839	12.86	12.82	12.5	14.51	14.18	14.19	Homo sapiens histone cluster 1, H2bk (HIST1H2BK), mRNA.	chr6	-	27106072	27114637	Coding
AXL	-1.56333	1.59739e-06	0.000194729	10.73	10.76	11.1	12.51	12.41	12.36	Homo sapiens AXL receptor tyrosine kinase (AXL), transcript variant 2, mRNA.	chr19	+	41725108	41767671	Coding
HIST1H4B	-1.55667	0.000325061	0.00337975	6.08	5.42	5.86	7.14	7.07	7.82	Homo sapiens histone cluster 1, H4b (HIST1H4B), mRNA.	chr6	-	26027043	26027480	Coding
NCKAP1	-1.55667	8.07903e-05	0.00129747	9.01	9.75	9.06	10.93	10.79	10.77	Homo sapiens NCK-associated protein 1 (NCKAP1), transcript variant 1, mRNA.	chr2	-	183789605	183903586	Coding
TGFBR2	-1.55	1.85263e-07	7.21355e-05	7.45	7.6	7.34	9.08	8.98	8.98	Homo sapiens transforming growth factor, beta receptor II (70/80kDa) (TGFBR2), transcript variant 1, mRNA.	chr3	+	30647994	30735634	Coding
C6orf62	-1.54333	1.20741e-05	0.000452576	7.27	7.64	7.14	9.04	8.92	8.72	Homo sapiens chromosome 6 open reading frame 62 (C6orf62), mRNA.	chr6	-	24705089	24721064	Coding
CHAF1B	-1.54333	5.65832e-08	4.6937e-05	8.13	8.23	8.3	9.8	9.8	9.69	Homo sapiens chromatin assembly factor 1, subunit B (p60) (CHAF1B), mRNA.	chr21	+	37757676	37789125	Coding
IQGAP1	-1.54333	2.14108e-06	0.000209691	7.74	8.12	7.725	9.445	9.405	9.365	Homo sapiens IQ motif containing GTPase activating protein 1 (IQGAP1), mRNA.	chr15	+	90931450	91045475	Coding
CIT	-1.53667	8.29826e-08	5.88271e-05	8.21	8.26	8.41	9.87	9.77	9.85	Homo sapiens citron rho-interacting serine/threonine kinase (CIT), transcript variant 1, mRNA.	chr12	-	120123595	120315095	Coding
MCM4	-1.53	2.21428e-07	7.68115e-05	7.56	7.74	7.51	9.18	9.18	9.04	Homo sapiens minichromosome maintenance complex component 4 (MCM4), transcript variant 1, mRNA.	chr8	+	48872745	48890720	Coding
NFIB	-1.52667	3.25867e-07	8.28962e-05	5.76	5.87	5.63	7.39	7.26	7.19	Homo sapiens nuclear factor I/B (NFIB), transcript variant 1, mRNA.	chr9	-	14081842	14398982	Coding
BUB3	-1.52667	2.47372e-05	0.000652166	7.92	8.3	8.2	9.71	9.92	9.37	Homo sapiens BUB3 mitotic checkpoint protein (BUB3), transcript variant 2, mRNA.	chr10	+	124913760	124924886	Coding
GALNT12	-1.52667	0.000137555	0.00187191	7.59	8.37	7.72	9.52	9.52	9.22	Homo sapiens polypeptide N-acetylgalactosaminyltransferase 12 (GALNT12), mRNA.	chr9	+	101569980	101612363	Coding
ANO6	-1.52333	0.000309307	0.00325497	6.62	7.47	6.64	8.57	8.5	8.23	Homo sapiens anoctamin 6 (ANO6), transcript variant 1, mRNA.	chr12	+	45609770	45834187	Coding
HIST1H2BF	-1.52333	0.000475245	0.0044295	10.36	9.53	9.51	11.03	11.37	11.57	Homo sapiens histone cluster 1, H2bf (HIST1H2BF), mRNA.	chr6	+	26199748	26200942	Coding
NCAPG2	-1.52333	1.67845e-05	0.000516501	7.75	8.2	8.17	9.7	9.65	9.34	Homo sapiens non-SMC condensin II complex, subunit G2 (NCAPG2), transcript variant 1, mRNA.	chr7	-	158424003	158497520	Coding
ATF7IP	-1.51667	2.444e-05	0.000650847	6.61	7.19	6.69	8.48	8.24	8.32	Homo sapiens activating transcription factor 7 interacting protein (ATF7IP), transcript variant 2, mRNA.	chr12	+	14518611	14651697	Coding
HIST1H3C	-1.51667	1.02323e-06	0.000157436	4.8	4.45	4.73	6.17	6.24	6.12	Homo sapiens histone cluster 1, H3c (HIST1H3C), mRNA.	chr6	+	26045639	26046097	Coding
PRKCA	-1.51333	4.16294e-05	0.000855679	9.93	10.42	9.72	11.56	11.45	11.6	Homo sapiens protein kinase C, alpha (PRKCA), mRNA.	chr17	+	64298926	64806862	Coding
CDR1	-1.51	0.00232724	0.0131521	10.03	10.47	9.06	11.22	11.41	11.46	Homo sapiens cerebellar degeneration-related protein 1, 34kDa (CDR1), mRNA.	chrX	-	139864570	139867036	Coding
POLD3	-1.51	6.82238e-06	0.00035957	6.32	6.37	6	7.85	7.84	7.53	Homo sapiens polymerase (DNA-directed), delta 3, accessory subunit (POLD3), transcript variant 1, mRNA.	chr11	+	74303575	74354102	Coding
LRPPRC	-1.50667	6.39335e-06	0.000351524	7.03	7.49	7.17	8.87	8.72	8.62	Homo sapiens leucine-rich pentatricopeptide repeat containing (LRPPRC), mRNA.	chr2	-	44113363	44223144	Coding
IPO9	-1.50333	8.80895e-07	0.000149863	8.44	8.65	8.39	9.95	10.14	9.9	Homo sapiens importin 9 (IPO9), mRNA.	chr1	+	201798269	201853422	Coding
LARS	-1.50333	0.000292719	0.003128	7.74	8.28	7.6	9.45	9.69	8.99	Homo sapiens leucyl-tRNA synthetase (LARS), mRNA.	chr5	-	145492589	145562294	Coding
RACGAP1	-1.5	0.000216704	0.00254135	7.98	8.42	8.56	9.86	10.17	9.43	Homo sapiens Rac GTPase activating protein 1 (RACGAP1), transcript variant 2, mRNA.	chr12	-	50370706	50419307	Coding
USP14	-1.5	6.14043e-05	0.0010943	9.29	9.99	9.89	11.24	11.3	11.13	Homo sapiens ubiquitin specific peptidase 14 (tRNA-guanine transglycosylase) (USP14), transcript variant 2, mRNA.	chr18	+	158483	213739	Coding
ESD	-1.49667	9.44859e-05	0.00143299	8.97	9.19	8.77	10.65	10.71	10.06	Homo sapiens esterase D (ESD), mRNA.	chr13	-	47345391	47371367	Coding
PARN	-1.49667	2.84826e-05	0.000694022	7.25	7.75	7.31	9.02	9.08	8.7	Homo sapiens poly(A)-specific ribonuclease (PARN), transcript variant 2, mRNA.	chr16	-	14529557	14724128	Coding
C1orf94	-1.49333	5.27779e-07	0.000109451	8.76	9.01	9.03	10.43	10.5	10.35	Homo sapiens chromosome 1 open reading frame 94 (C1orf94), transcript variant 1, mRNA.	chr1	+	34632484	34684732	Coding
HIST1H4A	-1.49333	3.40097e-05	0.000766587	6.08	5.61	6.07	7.41	7.19	7.64	Homo sapiens histone cluster 1, H4a (HIST1H4A), mRNA.	chr6	+	26021907	26044555	Coding
UBE2C	-1.49333	5.32257e-06	0.000321311	7.4	7.09	7.05	8.57	8.87	8.58	Homo sapiens ubiquitin-conjugating enzyme E2C (UBE2C), transcript variant 1, mRNA.	chr20	+	44441215	44445596	Coding
EBF2	-1.49	1.40826e-05	0.000484255	6.25	6.48	6.08	7.99	7.75	7.54	Homo sapiens early B-cell factor 2 (EBF2), mRNA.	chr8	-	25699246	25902913	Coding
NBAS	-1.48667	0.000345594	0.00353255	6.68	7.36	6.61	8.52	8.57	8.02	Homo sapiens neuroblastoma amplified sequence (NBAS), transcript variant 1, mRNA.	chr2	-	15307032	15701454	Coding
OGFOD1	-1.48333	4.39556e-05	0.000882767	8.85	9.15	8.99	10.5	10.8	10.14	Homo sapiens 2-oxoglutarate and iron-dependent oxygenase domain containing 1 (OGFOD1), mRNA.	chr16	+	56485407	56511407	Coding
RALGAPB	-1.48333	7.52061e-06	0.000371027	8.78	9.26	8.85	10.49	10.49	10.36	Homo sapiens Ral GTPase activating protein, beta subunit (non-catalytic) (RALGAPB), transcript variant 1, mRNA.	chr20	+	37101459	37207504	Coding
TUBGCP4	-1.48	2.86523e-06	0.000237677	6.78	6.96	6.53	8.32	8.19	8.2	Homo sapiens tubulin, gamma complex associated protein 4 (TUBGCP4), transcript variant 2, mRNA.	chr15	+	43663313	43698240	Coding
RRM1	-1.47667	7.41266e-05	0.00123086	8.99	9.59	9.17	10.81	10.92	10.45	Homo sapiens ribonucleotide reductase M1 (RRM1), mRNA.	chr11	+	4115924	4223885	Coding
SPTLC3	-1.47667	7.04589e-05	0.00119386	8.28	8.87	8.26	10.12	9.96	9.76	Homo sapiens serine palmitoyltransferase, long chain base subunit 3 (SPTLC3), mRNA.	chr20	+	12989627	13147411	Coding
SPTBN1	-1.47333	6.27385e-06	0.000347961	10.49	10.97	10.57	12.18	12.16	12.11	Homo sapiens spectrin, beta, non-erythrocytic 1 (SPTBN1), transcript variant 1, mRNA.	chr2	+	54683422	54898583	Coding
IRS1	-1.47	7.40131e-05	0.00123005	6.59	6.64	5.96	7.77	7.86	7.97	Homo sapiens insulin receptor substrate 1 (IRS1), mRNA.	chr2	-	227596033	227664475	Coding
MED1	-1.47	8.09154e-05	0.00129839	7.31	7.95	7.54	9.25	9.15	8.81	Homo sapiens mediator complex subunit 1 (MED1), mRNA.	chr17	-	37560538	37607527	Coding
PSMD1	-1.46667	6.58229e-05	0.00114354	9.35	9.68	9.43	11.06	11.23	10.57	Homo sapiens proteasome (prosome, macropain) 26S subunit, non-ATPase, 1 (PSMD1), transcript variant 2, mRNA.	chr2	+	231921578	232037541	Coding
PTPN14	-1.46667	3.73627e-07	9.02233e-05	7.51	7.76	7.76	9.19	9.09	9.15	Homo sapiens protein tyrosine phosphatase, non-receptor type 14 (PTPN14), mRNA.	chr1	-	214517515	214725792	Coding
PCNA	-1.46333	3.79559e-05	0.000804622	7.21	7.79	7.25	8.88	9.01	8.75	Homo sapiens proliferating cell nuclear antigen (PCNA), transcript variant 1, mRNA.	chr20	-	5095599	5107272	Coding
HSP90B1	-1.46	0.000555102	0.00491909	11.66	12.7	12.2	13.84	13.52	13.58	Homo sapiens heat shock protein 90kDa beta (Grp94), member 1 (HSP90B1), mRNA.	chr12	+	104324112	104341704	Coding
RTN3	-1.46	2.50289e-05	0.000654535	9.88	10.34	9.72	11.47	11.39	11.46	Homo sapiens reticulon 3 (RTN3), transcript variant 1, mRNA.	chr11	+	63448918	63527363	Coding
FH	-1.45667	0.000288744	0.00310479	7.15	7.84	7.22	8.99	9.08	8.51	Homo sapiens fumarate hydratase (FH), mRNA.	chr1	-	241660857	241683085	Coding
NDC1	-1.45333	2.05274e-05	0.000584745	8.12	8.26	8.27	9.74	9.93	9.34	Homo sapiens NDC1 transmembrane nucleoporin (NDC1), transcript variant 2, mRNA.	chr1	-	54231133	54304533	Coding
CSTF2T	-1.45333	3.85591e-07	9.08235e-05	5.22	5.46	5.35	6.9	6.72	6.77	Homo sapiens cleavage stimulation factor, 3 pre-RNA, subunit 2, 64kDa, tau variant (CSTF2T), mRNA.	chr10	-	53455246	53459355	Coding
INTS7	-1.45333	4.34072e-05	0.00087544	6.43	6.83	6.26	8.09	8.06	7.73	Homo sapiens integrator complex subunit 7 (INTS7), transcript variant 4, mRNA.	chr1	-	212113741	212209002	Coding
TAF9B	-1.45	1.0433e-06	0.00015924	5.49	5.8	5.64	7.13	7.17	6.98	Homo sapiens TAF9B RNA polymerase II, TATA box binding protein (TBP)-associated factor, 31kDa (TAF9B), mRNA.	chrX	-	77385245	77395203	Coding
FANCI	-1.44667	8.476e-07	0.000149735	5.96	5.99	6.13	7.61	7.5	7.31	Homo sapiens Fanconi anemia, complementation group I (FANCI), transcript variant 1, mRNA.	chr15	+	89787180	89860492	Coding
TMEM209	-1.44667	1.26917e-05	0.000466562	7.39	7.76	7.43	9.2	8.91	8.81	Homo sapiens transmembrane protein 209 (TMEM209), mRNA.	chr7	-	129804555	129847610	Coding
RB1	-1.44	2.53272e-06	0.000222681	5.86	6.27	6.16	7.58	7.52	7.51	Homo sapiens retinoblastoma 1 (RB1), mRNA.	chr13	+	48877883	49056122	Coding
TTL	-1.44	8.35389e-06	0.000390647	6.62	7.02	6.91	8.14	8.47	8.26	Homo sapiens tubulin tyrosine ligase (TTL), mRNA.	chr2	+	113239731	113290227	Coding
XRCC5	-1.44	0.000126621	0.00176465	10.34	10.93	10.38	12.07	12.2	11.7	Homo sapiens X-ray repair complementing defective repair in Chinese hamster cells 5 (double-strand-break rejoining) (XRCC5), mRNA.	chr2	+	216972187	217071026	Coding
AHCYL1	-1.44	7.13488e-05	0.00120147	9.75	10.33	9.82	11.47	11.58	11.17	Homo sapiens adenosylhomocysteinase-like 1 (AHCYL1), transcript variant 2, mRNA.	chr1	+	110527308	110566364	Coding
HSPA4	-1.43667	4.55898e-05	0.000901355	9.37	10.01	9.5	11.16	10.96	11.07	Homo sapiens heat shock 70kDa protein 4 (HSPA4), mRNA.	chr5	+	132387654	132442141	Coding
NRD1	-1.43667	4.32198e-05	0.000875361	8.34	8.87	8.31	9.97	10.08	9.78	Homo sapiens nardilysin (N-arginine dibasic convertase) (NRD1), transcript variant 2, mRNA.	chr1	-	52254863	52344609	Coding
TMEM194A	-1.43667	0.000168161	0.00214605	7.26	7.77	7.67	9.26	9.14	8.61	Homo sapiens transmembrane protein 194A (TMEM194A), transcript variant 1, mRNA.	chr12	-	57449426	57481846	Coding
LMNB1	-1.43333	2.90494e-06	0.000239928	6.82	7.19	7.21	8.5	8.51	8.51	Homo sapiens lamin B1 (LMNB1), transcript variant 2, mRNA.	chr5	+	126112315	126172712	Coding
UGT8	-1.43333	9.33062e-05	0.00142439	6.3	6.85	6.34	8.06	8.09	7.64	Homo sapiens UDP glycosyltransferase 8 (UGT8), transcript variant 1, mRNA.	chr4	+	115519611	115599380	Coding
CAND1	-1.42	1.32199e-05	0.000470659	5.91	6.26	5.92	7.59	7.54	7.22	Homo sapiens cullin-associated and neddylation-dissociated 1 (CAND1), mRNA.	chr12	+	67663061	67713731	Coding
DYNC1H1	-1.42	3.19005e-06	0.000254758	12.21	12.28	11.9	13.45	13.58	13.62	Homo sapiens dynein, cytoplasmic 1, heavy chain 1 (DYNC1H1), mRNA.	chr14	+	102430865	102517135	Coding
EPS15	-1.42	7.10655e-06	0.000369444	6.81	7.26	6.85	8.45	8.38	8.35	Homo sapiens epidermal growth factor receptor pathway substrate 15 (EPS15), transcript variant 2, mRNA.	chr1	-	51819935	51985000	Coding
RAP1GDS1	-1.42	7.96584e-06	0.000378011	6.91	6.92	6.86	8.45	8.48	8.02	Homo sapiens RAP1, GTP-GDP dissociation stimulator 1 (RAP1GDS1), transcript variant 1, mRNA.	chr4	+	99182527	99365012	Coding
SEC24B	-1.41667	2.54725e-05	0.000657633	7.39	7.9	7.37	9.08	8.92	8.91	Homo sapiens SEC24 family member B (SEC24B), transcript variant 2, mRNA.	chr4	+	110354928	110461615	Coding
AGFG1	-1.41333	9.5577e-05	0.00144718	8.61	9.23	8.58	10.31	10.29	10.06	Homo sapiens ArfGAP with FG repeats 1 (AGFG1), transcript variant 1, mRNA.	chr2	+	228336868	228425938	Coding
RPN2	-1.41333	2.43003e-06	0.000219727	9.8	10.14	9.96	11.32	11.52	11.3	Homo sapiens ribophorin II (RPN2), transcript variant 2, mRNA.	chr20	+	35806813	35870025	Coding
CSDE1	-1.41	0.00111323	0.00801024	14.09	15.05	14.22	16.07	15.99	15.53	Homo sapiens cold shock domain containing E1, RNA-binding (CSDE1), transcript variant 1, mRNA.	chr1	-	115259534	115300671	Coding
LOC151760	-1.41	5.30815e-06	0.000321311	8.78	8.48	8.59	9.85	10.22	10.01	Homo sapiens hypothetical LOC151760, mRNA (cDNA clone MGC:50053 IMAGE:5114505), complete cds.	chr3	-	110607231	110612323	Coding
CDCA7	-1.40667	8.18724e-08	5.88271e-05	5.29	5.11	5.21	6.57	6.61	6.65	Homo sapiens cell division cycle associated 7 (CDCA7), transcript variant 1, mRNA.	chr2	+	174219548	174233725	Coding
DNMT1	-1.40667	4.92731e-08	4.55113e-05	9.72	9.74	9.7	11.09	11.07	11.22	Homo sapiens DNA (cytosine-5-)-methyltransferase 1 (DNMT1), transcript variant 1, mRNA.	chr19	-	10244022	10305755	Coding
PRDX3	-1.40667	0.00455419	0.0207945	9.58	10.25	9.74	11.52	11.79	10.48	Homo sapiens peroxiredoxin 3 (PRDX3), transcript variant 1, mRNA.	chr10	-	120927211	120938345	Coding
RBMX	-1.40667	1.76907e-05	0.000534052	8.58	8.92	9.01	10.38	10.32	10.03	Homo sapiens RNA binding motif protein, X-linked (RBMX), transcript variant 2, mRNA.	chrX	-	135951351	135962939	Coding
HIP1	-1.40667	2.87432e-07	8.28962e-05	6.72	6.92	6.95	8.31	8.21	8.29	Homo sapiens huntingtin interacting protein 1 (HIP1), transcript variant 2, mRNA.	chr7	-	75162619	75368283	Coding
PRKAR2A	-1.40667	1.60351e-05	0.000505486	8.65	9.21	8.9	10.4	10.26	10.32	Homo sapiens protein kinase, cAMP-dependent, regulatory, type II, alpha (PRKAR2A), mRNA.	chr3	-	48782030	48885279	Coding
CPD	-1.4	0.000217205	0.00254237	6.55	7.31	6.56	8.28	8.24	8.1	Homo sapiens carboxypeptidase D (CPD), transcript variant 2, mRNA.	chr17	+	28705942	28796730	Coding
EIF1AX	-1.4	9.29794e-05	0.00142257	9.57	10.26	9.67	11.35	11.19	11.16	Homo sapiens eukaryotic translation initiation factor 1A, X-linked (EIF1AX), mRNA.	chrX	-	20142636	20159966	Coding
CLCC1	-1.39333	1.64802e-05	0.000513767	7.44	7.93	7.51	9.04	9.12	8.9	Homo sapiens chloride channel CLIC-like 1 (CLCC1), transcript variant 1, mRNA.	chr1	-	109472130	109506111	Coding
HIST1H4J	-1.39333	3.51488e-05	0.000775093	6.61	6.76	6.37	7.78	7.87	8.27	Homo sapiens histone cluster 1, H4j (HIST1H4J), mRNA.	chr6	+	27791884	27792258	Coding
MTFR2	-1.39	1.41054e-07	6.87426e-05	4.92	4.88	5.06	6.4	6.35	6.28	Homo sapiens mitochondrial fission regulator 2 (MTFR2), transcript variant 1, mRNA.	chr6	-	136552162	136571462	Coding
NUCKS1	-1.39	1.37482e-05	0.000478652	9.14	9.56	9.33	10.79	10.88	10.53	Homo sapiens nuclear casein kinase and cyclin-dependent kinase substrate 1 (NUCKS1), mRNA.	chr1	-	205681947	205719404	Coding
PAPOLA	-1.39	0.00011915	0.00169266	10.17	10.71	10.05	11.8	11.82	11.48	Homo sapiens poly(A) polymerase alpha (PAPOLA), transcript variant 2, mRNA.	chr14	+	96968710	97033453	Coding
HECTD1	-1.38667	2.09799e-05	0.00059375	6.48	6.98	6.55	8.2	7.99	7.98	Homo sapiens HECT domain containing E3 ubiquitin protein ligase 1 (HECTD1), mRNA.	chr14	-	31569324	31677010	Coding
DYM	-1.38667	1.41097e-05	0.000484255	7.11	7.38	7.02	8.58	8.75	8.34	Homo sapiens dymeclin (DYM), mRNA.	chr18	-	46570172	46987079	Coding
ITGA2	-1.38667	0.00519995	0.0227283	8.31	9.28	7.76	10.01	9.77	9.73	Homo sapiens integrin, alpha 2 (CD49B, alpha 2 subunit of VLA-2 receptor) (ITGA2), transcript variant 1, mRNA.	chr5	+	52285156	52390609	Coding
COPS3	-1.38333	3.53502e-06	0.000268704	6.94	7.27	7.08	8.37	8.64	8.43	Homo sapiens COP9 signalosome subunit 3 (COPS3), transcript variant 2, mRNA.	chr17	-	17149938	17184617	Coding
ORC1	-1.38333	3.1079e-07	8.28962e-05	5.17	5.03	5.1	6.37	6.6	6.48	Homo sapiens origin recognition complex, subunit 1 (ORC1), transcript variant 2, mRNA.	chr1	-	52838501	52870143	Coding
NUP62	-1.38	1.22488e-05	0.000455846	7.88	7.81	8.27	9.29	9.49	9.32	Homo sapiens nucleoporin 62kDa (NUP62), transcript variant 5, mRNA.	chr19	-	50410084	50432988	Coding
QSER1	-1.38	4.4136e-06	0.000296504	6.04	6.37	6.3	7.71	7.45	7.69	Homo sapiens glutamine and serine rich 1 (QSER1), mRNA.	chr11	+	32914724	33014862	Coding
DOCK5	-1.37333	9.26643e-06	0.000403041	7.01	7.45	7.04	8.6	8.46	8.56	Homo sapiens dedicator of cytokinesis 5 (DOCK5), mRNA.	chr8	+	25042238	25275598	Coding
LTBP1	-1.37333	4.43499e-05	0.000887882	8.95	9.47	8.87	10.48	10.54	10.39	Homo sapiens latent transforming growth factor beta binding protein 1 (LTBP1), transcript variant 2, mRNA.	chr2	+	33172039	33624576	Coding
NCAPD3	-1.37	7.30037e-06	0.000371019	6.38	6.6	6.33	7.95	7.89	7.58	Homo sapiens non-SMC condensin II complex, subunit D3 (NCAPD3), mRNA.	chr11	-	134022337	134094426	Coding
NCOR1	-1.36667	9.47086e-08	6.23085e-05	6.57	6.75	6.67	8.07	8	8.02	Homo sapiens nuclear receptor corepressor 1 (NCOR1), transcript variant 2, mRNA.	chr17	-	15933408	16119010	Coding
PPP2R5E	-1.36667	0.000137864	0.00187477	8.65	9.08	8.29	10.12	10.03	9.97	Homo sapiens protein phosphatase 2, regulatory subunit B, epsilon isoform (PPP2R5E), transcript variant 1, mRNA.	chr14	-	63838075	64010092	Coding
TCF12	-1.36667	7.37292e-06	0.000371019	6.48	6.87	6.45	8.03	7.98	7.89	Homo sapiens transcription factor 12 (TCF12), transcript variant 3, mRNA.	chr15	+	57210323	57582051	Coding
EML4	-1.36333	2.55218e-06	0.000223362	7.42	7.67	7.32	8.93	8.82	8.75	Homo sapiens echinoderm microtubule associated protein like 4 (EML4), transcript variant 2, mRNA.	chr2	+	42396490	42559688	Coding
EXOSC10	-1.36333	1.55651e-06	0.000193749	6.76	7.03	6.85	8.27	8.35	8.11	Homo sapiens exosome component 10 (EXOSC10), transcript variant 1, mRNA.	chr1	-	11126675	11159943	Coding
GUF1	-1.36333	4.8119e-05	0.00093489	6.44	6.95	6.44	8.15	7.83	7.94	Homo sapiens GUF1 GTPase homolog (S. cerevisiae) (GUF1), mRNA.	chr4	+	44680433	44702943	Coding
HADHA	-1.36333	9.14167e-06	0.000403041	11.24	11.62	11.54	12.82	12.99	12.68	Homo sapiens hydroxyacyl-CoA dehydrogenase/3-ketoacyl-CoA thiolase/enoyl-CoA hydratase (trifunctional protein), alpha subunit (HADHA), mRNA.	chr2	-	26413504	26467594	Coding
PRPS2	-1.36333	0.000291903	0.00312176	8.77	9.43	8.92	10.58	10.57	10.06	Homo sapiens phosphoribosyl pyrophosphate synthetase 2 (PRPS2), transcript variant 1, mRNA.	chrX	+	12809474	12842346	Coding
MYBL2	-1.36	1.48802e-05	0.000491176	8.98	8.82	9.34	10.43	10.33	10.46	Homo sapiens v-myb avian myeloblastosis viral oncogene homolog-like 2 (MYBL2), transcript variant 1, mRNA.	chr20	+	42295709	42345136	Coding
FRYL	-1.35333	1.5492e-06	0.000193749	5.9	6.11	5.95	7.48	7.19	7.35	Homo sapiens FRY-like (FRYL), mRNA.	chr4	-	48499378	48782339	Coding
NDC80	-1.35333	0.000123196	0.00172927	5.95	6.72	6.36	7.74	7.73	7.62	Homo sapiens NDC80 kinetochore complex component (NDC80), mRNA.	chr18	+	2571510	2616634	Coding
KPNA3	-1.35	5.42871e-06	0.000321839	6.91	7.34	7.07	8.52	8.47	8.38	Homo sapiens karyopherin alpha 3 (importin alpha 4) (KPNA3), mRNA.	chr13	-	50273443	50367057	Coding
NF1	-1.35	7.41901e-06	0.000371019	6.38	6.81	6.44	7.92	7.94	7.82	Homo sapiens neurofibromin 1 (NF1), transcript variant 2, mRNA.	chr17	+	29421945	29709134	Coding
CSTF1	-1.34667	7.91302e-05	0.00128363	7.64	8.14	7.67	9.2	9.37	8.92	Homo sapiens cleavage stimulation factor, 3 pre-RNA, subunit 1, 50kDa (CSTF1), transcript variant 1, mRNA.	chr20	+	54967427	54979582	Coding
GNS	-1.34333	1.42137e-05	0.000484255	10.58	11.09	10.93	12.22	12.27	12.14	Homo sapiens glucosamine (N-acetyl)-6-sulfatase (GNS), mRNA.	chr12	-	65107222	65153227	Coding
SKP2	-1.34333	5.30719e-05	0.000988247	6.18	6.43	5.95	7.59	7.73	7.27	Homo sapiens S-phase kinase-associated protein 2, E3 ubiquitin protein ligase (SKP2), transcript variant 3, mRNA.	chr5	+	36152091	36184421	Coding
FAM21D	-1.34	0.000796084	0.00631013	8.46	9	7.94	9.8	9.75	9.87	[retired]cdna:known chromosome:GRCh37:10:51187938:51192032:1 gene:ENSG00000174196 gene_biotype:protein_coding transcript_biotype:protein_coding	chr10	+	51187938	51192032	Coding
FAM72C	-1.34	0.00116759	0.00826892	6.15	6.61	7.26	8.15	7.98	7.91	havana:novel chromosome:GRCh38:1:143955878:143971965:-1 gene:ENSG00000263513 gene_biotype:protein_coding transcript_biotype:protein_coding gene:ENSG00000203817	chr1	-	149438750	149459549	Coding
KMT2A	-1.34	4.13653e-07	9.39534e-05	5.84	6	5.86	7.35	7.14	7.23	Homo sapiens lysine (K)-specific methyltransferase 2A (KMT2A), transcript variant 1, mRNA.	chr11	+	118307205	118397539	Coding
ZCCHC4	-1.34	4.59385e-06	0.000302092	5.91	5.99	5.91	7.28	7.49	7.06	Homo sapiens zinc finger, CCHC domain containing 4 (ZCCHC4), mRNA.	chr4	+	25314396	25372005	Coding
AP3M1	-1.33667	1.27943e-05	0.000468527	7.17	7.56	7.52	8.86	8.82	8.58	Homo sapiens adaptor-related protein complex 3, mu 1 subunit (AP3M1), transcript variant 2, mRNA.	chr10	-	75880015	75910826	Coding
FBXL20	-1.33667	0.00147119	0.00959043	7.35	7.4	6.36	8.48	8.3	8.34	Homo sapiens F-box and leucine-rich repeat protein 20 (FBXL20), transcript variant 2, mRNA.	chr17	-	37408897	37557909	Coding
COX8A	-1.33667	9.08807e-06	0.000403041	13.2	13.49	13.69	14.77	14.81	14.81	Homo sapiens cytochrome c oxidase subunit VIIIA (ubiquitous) (COX8A), mRNA.	chr11	+	63742079	63744015	Coding
R3HDM2	-1.33333	9.89084e-08	6.28451e-05	7.57	7.58	7.44	8.92	8.82	8.85	Homo sapiens R3H domain containing 2 (R3HDM2), mRNA.	chr12	-	57647547	57824788	Coding
AP3B1	-1.32667	5.29836e-05	0.000988146	7.75	8.13	7.55	9.27	9.17	8.97	Homo sapiens adaptor-related protein complex 3, beta 1 subunit (AP3B1), transcript variant 1, mRNA.	chr5	-	77296349	77590579	Coding
SEH1L	-1.32667	5.49991e-05	0.00101679	7.82	8.26	8.13	9.59	9.48	9.12	Homo sapiens SEH1-like (S. cerevisiae) (SEH1L), transcript variant 1, mRNA.	chr18	+	12947983	12987536	Coding
SCFD2	-1.32333	6.68196e-06	0.000356104	6.87	7.2	7.21	8.48	8.5	8.27	Homo sapiens sec1 family domain containing 2 (SCFD2), mRNA.	chr4	-	53739149	54232242	Coding
CD109	-1.32333	0.000565462	0.0049811	6.46	7.31	6.89	8.49	8.15	7.99	Homo sapiens CD109 molecule (CD109), transcript variant 2, mRNA.	chr6	+	74405508	74538041	Coding
XRN2	-1.31667	9.99886e-06	0.000414092	7.45	7.9	7.6	8.94	9.07	8.89	Homo sapiens 5-3 exoribonuclease 2 (XRN2), mRNA.	chr20	+	21283942	21370463	Coding
RSPRY1	-1.31667	0.000259208	0.00288782	7.03	7.53	7.08	8.68	8.76	8.15	Homo sapiens ring finger and SPRY domain containing 1 (RSPRY1), mRNA.	chr16	+	57220209	57274386	Coding
DNAJC13	-1.31333	0.000103666	0.0015344	6.21	6.61	6.05	7.85	7.56	7.4	Homo sapiens DnaJ (Hsp40) homolog, subfamily C, member 13 (DNAJC13), mRNA.	chr3	+	132136370	132257876	Coding
EIF4B	-1.31333	6.93757e-05	0.0011818	10.43	10.9	10.31	11.9	11.98	11.7	Homo sapiens eukaryotic translation initiation factor 4B (EIF4B), mRNA.	chr12	+	53399942	53435993	Coding
LRBA	-1.31333	4.02452e-05	0.000839896	6.15	6.51	6	7.69	7.56	7.35	Homo sapiens LPS-responsive vesicle trafficking, beach and anchor containing (LRBA), transcript variant 1, mRNA.	chr4	-	151185594	151936879	Coding
CHD8	-1.31	3.57371e-06	0.00026877	7.83	8.18	7.86	9.34	9.22	9.24	Homo sapiens chromodomain helicase DNA binding protein 8 (CHD8), transcript variant 1, mRNA.	chr14	-	21853353	21924239	Coding
MAPK1	-1.31	8.7865e-05	0.00136959	8.43	8.75	8.07	9.67	9.85	9.66	Homo sapiens mitogen-activated protein kinase 1 (MAPK1), transcript variant 1, mRNA.	chr22	-	22108789	22221970	Coding
TRIM24	-1.31	1.00349e-06	0.000155656	6.14	6.34	6.04	7.52	7.43	7.5	Homo sapiens tripartite motif containing 24 (TRIM24), transcript variant 2, mRNA.	chr7	+	138144953	138274738	Coding
CAPZA1	-1.30667	0.000347021	0.00354055	10.34	11.05	10.25	11.93	11.89	11.74	Homo sapiens capping protein (actin filament) muscle Z-line, alpha 1 (CAPZA1), mRNA.	chr1	+	113161795	113214241	Coding
STAT1	-1.30667	0.000101556	0.00151373	7.22	7.77	7.09	8.72	8.66	8.62	Homo sapiens signal transducer and activator of transcription 1, 91kDa (STAT1), transcript variant alpha, mRNA.	chr2	-	191829084	191885686	Coding
USP24	-1.30667	1.93377e-06	0.000203669	5.66	5.95	5.73	7.19	7.08	6.99	Homo sapiens ubiquitin specific peptidase 24 (USP24), mRNA.	chr1	-	55532032	55681039	Coding
ZNF280C	-1.30333	6.78196e-06	0.00035843	5.12	5.12	5.02	6.62	6.18	6.37	Homo sapiens zinc finger protein 280C (ZNF280C), mRNA.	chrX	-	129336673	129402922	Coding
BMPR1A	-1.30333	5.95532e-05	0.00107698	6.73	7.29	6.79	8.37	8.23	8.12	Homo sapiens bone morphogenetic protein receptor, type IA (BMPR1A), mRNA.	chr10	+	88516396	88684945	Coding
CPSF3	-1.30333	0.000403973	0.0039586	8.02	8.86	8.14	9.67	9.7	9.56	Homo sapiens cleavage and polyadenylation specific factor 3, 73kDa (CPSF3), mRNA.	chr2	+	9563697	9613230	Coding
TICRR	-1.30333	4.06252e-06	0.000282333	6.26	6.44	6.26	7.54	7.5	7.83	Homo sapiens TOPBP1-interacting checkpoint and replication regulator (TICRR), mRNA.	chr15	+	90118713	90171253	Coding
FAM196B	-1.3	7.52388e-06	0.000371027	7.34	7.61	7.74	8.9	8.74	8.95	Homo sapiens family with sequence similarity 196, member B (FAM196B), mRNA.	chr5	-	169290719	169407744	Coding
HLTF	-1.3	0.000136054	0.00185678	6.89	7.41	6.79	8.52	8.32	8.15	Homo sapiens helicase-like transcription factor (HLTF), transcript variant 1, mRNA.	chr3	-	148747904	148804341	Coding
LIMA1	-1.29333	3.07444e-05	0.000720604	7.02	7.25	7.08	8.58	8.55	8.1	Homo sapiens LIM domain and actin binding 1 (LIMA1), transcript variant 1, mRNA.	chr12	-	50569563	50677353	Coding
ME2	-1.29333	0.000247864	0.00280486	6.41	7.05	7.06	8.25	8.24	7.91	Homo sapiens malic enzyme 2, NAD(+)-dependent, mitochondrial (ME2), transcript variant 2, mRNA.	chr18	+	48405419	48476162	Coding
NAA50	-1.29333	2.24036e-06	0.000209691	10.31	10.67	10.52	11.83	11.79	11.76	Homo sapiens N(alpha)-acetyltransferase 50, NatE catalytic subunit (NAA50), mRNA.	chr3	-	113435307	113465147	Coding
NECAP1	-1.29333	0.000848176	0.00659697	7.3	8.23	7.71	9.06	9.26	8.8	Homo sapiens NECAP endocytosis associated 1 (NECAP1), transcript variant 1, mRNA.	chr12	+	7926148	8250373	Coding
SRR	-1.29333	0.000101171	0.00150918	8.09	8.51	8.19	9.58	9.83	9.26	Homo sapiens serine racemase (SRR), mRNA.	chr17	+	2207248	2228554	Coding
TRIP12	-1.29	0.000205079	0.00244287	8.55	9.21	8.65	10.22	10.19	9.87	Homo sapiens thyroid hormone receptor interactor 12 (TRIP12), transcript variant 3, mRNA.	chr2	-	230631930	230787955	Coding
DSG2	-1.28667	0.000143885	0.00193051	5.92	6.45	5.98	7.56	7.53	7.12	Homo sapiens desmoglein 2 (DSG2), mRNA.	chr18	+	29078027	29128814	Coding
CDCA2	-1.28333	9.68474e-06	0.000409701	5.97	6.28	6.17	7.56	7.49	7.22	Homo sapiens cell division cycle associated 2 (CDCA2), mRNA.	chr8	+	25316513	25365436	Coding
NFAT5	-1.28333	1.32294e-05	0.000470659	6.41	6.68	6.25	7.76	7.59	7.84	Homo sapiens nuclear factor of activated T-cells 5, tonicity-responsive (NFAT5), transcript variant 6, mRNA.	chr16	+	69598997	69738569	Coding
UQCRC2	-1.28333	0.00168196	0.0104986	10.22	10.79	10.1	11.75	12.05	11.16	Homo sapiens ubiquinol-cytochrome c reductase core protein II (UQCRC2), mRNA.	chr16	+	21963981	21994981	Coding
ATP6V1A	-1.28	6.10487e-05	0.00109263	6.81	7.16	7.02	8.41	8.46	7.96	Homo sapiens ATPase, H+ transporting, lysosomal 70kDa, V1 subunit A (ATP6V1A), mRNA.	chr3	+	113465664	113530905	Coding
HS3ST3A1	-1.28	1.71522e-06	0.000194852	9.23	9.43	9.5	10.76	10.56	10.68	Homo sapiens heparan sulfate (glucosamine) 3-O-sulfotransferase 3A1 (HS3ST3A1), mRNA.	chr17	-	13399006	13505244	Coding
LUZP6	-1.28	9.21591e-06	0.000403041	10.96	11.38	10.99	12.38	12.42	12.37	Homo sapiens leucine zipper protein 6 (LUZP6), mRNA.	chr7	-	135611503	135662204	Coding
MAPK1IP1L	-1.27667	8.31199e-08	5.88271e-05	7.23	7.35	7.24	8.6	8.52	8.53	Homo sapiens mitogen-activated protein kinase 1 interacting protein 1-like (MAPK1IP1L), mRNA.	chr14	+	55518349	55536912	Coding
HIATL1	-1.27667	2.75295e-05	0.000679476	9	9.36	9.25	10.61	10.6	10.23	Homo sapiens hippocampus abundant transcript-like 1 (HIATL1), mRNA.	chr9	+	97136833	97223324	Coding
HIF1A	-1.27333	0.00432567	0.0200975	12.75	13.94	12.86	14.71	14.32	14.34	Homo sapiens hypoxia inducible factor 1, alpha subunit (basic helix-loop-helix transcription factor) (HIF1A), transcript variant 3, mRNA.	chr14	+	62162119	62214977	Coding
HMGB2	-1.27	1.79335e-06	0.000198926	6.13	6.37	6.3	7.66	7.53	7.42	Homo sapiens high mobility group box 2 (HMGB2), transcript variant 2, mRNA.	chr4	-	174252527	174256276	Coding
SHCBP1	-1.27	9.30533e-05	0.00142257	7.35	7.71	7.7	9.12	8.89	8.56	Homo sapiens SHC SH2-domain binding protein 1 (SHCBP1), mRNA.	chr16	-	46614466	46655538	Coding
NCAPG	-1.26667	1.15205e-06	0.000170388	7.07	7.37	7.16	8.44	8.46	8.5	Homo sapiens non-SMC condensin I complex, subunit G (NCAPG), transcript variant 1, mRNA.	chr4	+	17812525	17846487	Coding
RASA1	-1.26667	5.67343e-05	0.0010418	6.48	7.03	6.58	8.1	7.85	7.94	Homo sapiens RAS p21 protein activator (GTPase activating protein) 1 (RASA1), transcript variant 1, mRNA.	chr5	+	86563705	86688145	Coding
CCT2	-1.26333	0.000409293	0.00399433	10.78	11.4	11.23	12.47	12.67	12.06	Homo sapiens chaperonin containing TCP1, subunit 2 (beta) (CCT2), transcript variant 2, mRNA.	chr12	+	69979114	69995357	Coding
VCAN	-1.26333	1.89291e-05	0.000558208	5.92	6.25	5.98	7.54	7.2	7.2	Homo sapiens versican (VCAN), transcript variant 2, mRNA.	chr5	+	82767284	82878122	Coding
ARMC1	-1.26	4.97971e-06	0.000312526	7.15	7.52	7.39	8.54	8.71	8.59	Homo sapiens armadillo repeat containing 1 (ARMC1), transcript variant 1, mRNA.	chr8	-	66514691	66546452	Coding
GDI2	-1.26	0.000476154	0.00443148	11.43	12.09	11.51	12.97	13.2	12.64	Homo sapiens GDP dissociation inhibitor 2 (GDI2), transcript variant 2, mRNA.	chr10	-	5807186	5884095	Coding
MTDH	-1.26	0.000362067	0.00365884	10.5	11.18	10.56	12.26	11.87	11.89	Homo sapiens metadherin (MTDH), mRNA.	chr8	+	98656407	98742488	Coding
SKA1	-1.26	2.19585e-05	0.000607492	6.43	6.24	6.7	7.6	7.87	7.68	Homo sapiens spindle and kinetochore associated complex subunit 1 (SKA1), transcript variant 1, mRNA.	chr18	+	47901365	47920543	Coding
SLC38A2	-1.26	6.79106e-05	0.00116527	13.02	13.39	12.78	14.42	14.2	14.35	Homo sapiens solute carrier family 38, member 2 (SLC38A2), mRNA.	chr12	-	46751971	46766650	Coding
TBX15	-1.26	0.000302287	0.0031959	8.43	8.78	7.97	9.53	9.76	9.67	Homo sapiens T-box 15 (TBX15), mRNA.	chr1	-	119425666	119532179	Coding
TMED10	-1.26	0.000110235	0.00160425	10.64	11.21	10.88	12.19	12.37	11.95	Homo sapiens transmembrane emp24-like trafficking protein 10 (yeast) (TMED10), mRNA.	chr14	-	75598171	75643349	Coding
WDR36	-1.26	5.60344e-05	0.00102994	6.59	7.13	6.88	8.29	8.13	7.96	Homo sapiens WD repeat domain 36 (WDR36), mRNA.	chr5	+	110427414	110469906	Coding
ARHGAP21	-1.25667	2.89055e-05	0.000701014	6.78	7.23	6.73	8.23	8.11	8.17	Homo sapiens Rho GTPase activating protein 21 (ARHGAP21), mRNA.	chr10	-	24872538	25012597	Coding
RFC3	-1.25667	5.49537e-07	0.000111538	6.53	6.55	6.75	7.91	7.88	7.81	Homo sapiens replication factor C (activator 1) 3, 38kDa (RFC3), transcript variant 1, mRNA.	chr13	+	34392186	34540695	Coding
KIF4A	-1.25333	3.33319e-05	0.000756024	7.61	7.94	8.09	9.23	9.21	8.96	Homo sapiens kinesin family member 4A (KIF4A), mRNA.	chrX	+	69509879	69640774	Coding
ABR	-1.25	2.78977e-07	8.28962e-05	9.01	8.91	9.06	10.32	10.16	10.25	Homo sapiens active BCR-related (ABR), transcript variant 2, mRNA.	chr17	-	906758	1090616	Coding
EDIL3	-1.25	4.53491e-06	0.000301469	7.22	7.59	7.45	8.75	8.66	8.6	Homo sapiens EGF-like repeats and discoidin I-like domains 3 (EDIL3), transcript variant 1, mRNA.	chr5	-	83236373	83680611	Coding
EIF3M	-1.25	0.000111595	0.00161787	11.55	12.12	11.78	13.09	13.26	12.85	Homo sapiens eukaryotic translation initiation factor 3, subunit M (EIF3M), mRNA.	chr11	+	32605313	32627808	Coding
DTNA	-1.24667	0.000103832	0.00153567	6.68	7.12	6.52	8.12	8.1	7.84	Homo sapiens dystrobrevin, alpha (DTNA), transcript variant 9, mRNA.	chr18	+	32073254	32471808	Coding
FAM72B	-1.24667	2.61452e-07	8.04555e-05	7.64	7.85	7.7	8.98	8.98	8.97	Homo sapiens family with sequence similarity 72, member B (FAM72B), mRNA.	chr1	+	120837272	120855681	Coding
MBNL1	-1.24667	6.98624e-06	0.000366183	6.52	6.79	6.66	8.1	7.81	7.8	Homo sapiens muscleblind-like splicing regulator 1 (MBNL1), transcript variant 1, mRNA.	chr3	+	151961617	152183569	Coding
AHCTF1	-1.24333	9.79011e-06	0.00041233	6.55	6.93	6.65	8.09	7.87	7.9	Homo sapiens AT hook containing transcription factor 1 (AHCTF1), mRNA.	chr1	-	247002400	247095280	Coding
COPG2	-1.24333	0.000606515	0.00520545	7.11	7.73	7.11	8.57	8.86	8.25	Homo sapiens coatomer protein complex, subunit gamma 2 (COPG2), transcript variant 1, mRNA.	chr7	-	130146080	130353598	Coding
ANKRD17	-1.24	1.13016e-05	0.000437331	8.3	8.7	8.49	9.88	9.66	9.67	Homo sapiens ankyrin repeat domain 17 (ANKRD17), transcript variant 1, mRNA.	chr4	-	73939093	74124515	Coding
FAM155A	-1.24	0.000210138	0.00248557	6.42	6.63	5.94	7.66	7.38	7.67	Homo sapiens family with sequence similarity 155, member A (FAM155A), mRNA.	chr13	-	107820879	108519460	Coding
FOPNL	-1.24	1.90424e-05	0.000558938	8.33	8.62	8.53	9.84	9.87	9.49	Homo sapiens FGFR1OP N-terminal like (FOPNL), mRNA.	chr16	-	15959576	15982472	Coding
XRCC2	-1.24	1.20087e-06	0.000172792	5.48	5.52	5.68	6.68	6.82	6.9	Homo sapiens X-ray repair complementing defective repair in Chinese hamster cells 2 (XRCC2), mRNA.	chr7	-	152341864	152373250	Coding
GPSM2	-1.23667	1.70462e-05	0.000520359	7.72	8.12	7.95	9.26	9.25	8.99	Homo sapiens G-protein signaling modulator 2 (GPSM2), mRNA.	chr1	+	109417972	109476957	Coding
QKI	-1.23667	6.23305e-07	0.000122598	6.93	7.14	6.95	8.27	8.17	8.29	Homo sapiens QKI, KH domain containing, RNA binding (QKI), transcript variant 1, mRNA.	chr6	+	163835675	163999628	Coding
SMARCA1	-1.23667	0.000601595	0.00517719	7.56	8.37	7.71	9.3	9.11	8.94	Homo sapiens SWI/SNF related, matrix associated, actin dependent regulator of chromatin, subfamily a, member 1 (SMARCA1), transcript variant 1, mRNA.	chrX	-	128580478	128657477	Coding
TAF2	-1.23667	0.000568532	0.00500093	7.36	8.19	7.74	9.22	8.96	8.82	Homo sapiens TAF2 RNA polymerase II, TATA box binding protein (TBP)-associated factor, 150kDa (TAF2), mRNA.	chr8	-	120743014	120845103	Coding
ARHGEF12	-1.23667	4.05885e-05	0.000844356	6.15	6.62	6.49	7.82	7.66	7.49	Homo sapiens Rho guanine nucleotide exchange factor (GEF) 12 (ARHGEF12), transcript variant 2, mRNA.	chr11	+	120207618	120360645	Coding
HAUS2	-1.23333	0.00046849	0.00438153	7.41	7.92	7.42	9.13	8.86	8.46	Homo sapiens HAUS augmin-like complex, subunit 2 (HAUS2), transcript variant 2, mRNA.	chr15	+	42841008	42862192	Coding
MCMBP	-1.23333	5.33181e-05	0.000991477	8.35	8.5	8.1	9.47	9.81	9.37	Homo sapiens minichromosome maintenance complex binding protein (MCMBP), transcript variant 2, mRNA.	chr10	-	121588916	121633140	Coding
MICAL2	-1.23333	5.48375e-06	0.000321839	8.38	8.74	8.68	9.84	9.9	9.76	Homo sapiens microtubule associated monooxygenase, calponin and LIM domain containing 2 (MICAL2), transcript variant 1, mRNA.	chr11	+	12115543	12285332	Coding
NAV3	-1.23333	5.34411e-06	0.000321311	6.03	6.3	5.99	7.35	7.22	7.45	Homo sapiens neuron navigator 3 (NAV3), transcript variant 2, mRNA.	chr12	+	78225069	78606790	Coding
API5	-1.23	0.000735364	0.00594744	7.89	8.76	8.3	9.72	9.6	9.32	Homo sapiens apoptosis inhibitor 5 (API5), transcript variant 1, mRNA.	chr11	+	43333505	43366080	Coding
NOL10	-1.23	4.97384e-05	0.000951814	7.38	7.96	7.63	8.98	8.85	8.83	Homo sapiens nucleolar protein 10 (NOL10), transcript variant 1, mRNA.	chr2	-	10710892	10830112	Coding
SLAIN2	-1.23	6.04725e-05	0.00108802	7.97	8.57	8.12	9.45	9.46	9.44	Homo sapiens SLAIN motif family, member 2 (SLAIN2), mRNA.	chr4	+	48343339	48428215	Coding
TUBG2	-1.23	1.57895e-05	0.000503205	7.39	7.36	7.26	8.78	8.61	8.31	Homo sapiens tubulin, gamma 2 (TUBG2), mRNA.	chr17	+	40811266	40819024	Coding
ENOX2	-1.22667	6.3329e-05	0.00111892	6.57	7.01	6.45	7.98	7.95	7.78	Homo sapiens ecto-NOX disulfide-thiol exchanger 2 (ENOX2), transcript variant 1, mRNA.	chrX	-	129751713	130037208	Coding
HIST1H2BJ	-1.22167	8.32502e-08	5.88271e-05	6.85	6.77	6.74	7.975	8.055	7.995	ensembl_havana_transcript:known chromosome:GRCh38:6:27132370:27132750:-1 gene:ENSG00000124635 gene_biotype:protein_coding transcript_biotype:protein_coding	chr6	-	27092762	27100572	Coding
EFR3A	-1.22	4.78909e-05	0.000933309	6.6	7.15	6.69	8.05	7.99	8.06	Homo sapiens EFR3 homolog A (S. cerevisiae) (EFR3A), mRNA.	chr8	+	132916335	133025889	Coding
HMGXB4	-1.22	5.16967e-07	0.000108387	7.07	7.08	7.03	8.21	8.42	8.21	Homo sapiens HMG box domain containing 4 (HMGXB4), transcript variant 1, mRNA.	chr22	+	35653445	35691800	Coding
UBQLN1	-1.22	4.94634e-06	0.000312488	11.22	11.48	11.24	12.64	12.58	12.38	Homo sapiens ubiquilin 1 (UBQLN1), transcript variant 1, mRNA.	chr9	-	86274878	86323168	Coding
TANC2	-1.21667	4.25349e-06	0.000288799	7.01	7.37	7.25	8.47	8.36	8.45	Homo sapiens tetratricopeptide repeat, ankyrin repeat and coiled-coil containing 2 (TANC2), mRNA.	chr17	+	61086898	61505067	Coding
DARS2	-1.21333	1.30297e-05	0.000469058	7.45	7.83	7.45	8.88	8.78	8.71	Homo sapiens aspartyl-tRNA synthetase 2, mitochondrial (DARS2), mRNA.	chr1	+	173793641	173827684	Coding
PAXIP1	-1.21333	4.13364e-07	9.39534e-05	6.49	6.72	6.59	7.81	7.83	7.8	Homo sapiens PAX interacting (with transcription-activation domain) protein 1 (PAXIP1), mRNA.	chr7	-	154735397	154794794	Coding
TUBB6	-1.21	1.71949e-06	0.000194852	10.04	10.34	10.11	11.4	11.38	11.34	Homo sapiens tubulin, beta 6 class V (TUBB6), mRNA.	chr18	+	12308070	12329824	Coding
ASXL2	-1.20667	1.46368e-05	0.000488209	7.03	7.45	7.33	8.54	8.36	8.53	Homo sapiens additional sex combs like transcriptional regulator 2 (ASXL2), mRNA.	chr2	-	25960557	26101385	Coding
SBF2	-1.20667	2.42326e-05	0.000647526	5.62	6.1	5.81	7.13	7.08	6.94	Homo sapiens SET binding factor 2 (SBF2), mRNA.	chr11	-	9800214	10315754	Coding
ZC3HAV1	-1.20667	2.34702e-07	7.85594e-05	5.52	5.62	5.61	6.81	6.7	6.86	Homo sapiens zinc finger CCCH-type, antiviral 1 (ZC3HAV1), transcript variant 1, mRNA.	chr7	-	138728266	138794465	Coding
AREL1	-1.20667	7.33099e-06	0.000371019	8.51	8.66	8.39	9.7	9.9	9.58	Homo sapiens apoptosis resistant E3 ubiquitin protein ligase 1 (AREL1), mRNA.	chr14	-	75119880	75179818	Coding
ZFR	-1.20667	3.18291e-05	0.000731648	7.21	7.36	6.94	8.45	8.5	8.18	Homo sapiens zinc finger RNA binding protein (ZFR), mRNA.	chr5	-	32354456	32444867	Coding
DNM1L	-1.20333	2.73908e-05	0.000678417	6.98	7.25	6.87	8.32	8.36	8.03	Homo sapiens dynamin 1-like (DNM1L), transcript variant 3, mRNA.	chr12	+	32832134	32905700	Coding
BIRC6	-1.20333	7.46745e-06	0.000371019	6.05	6.24	5.92	7.38	7.32	7.12	Homo sapiens baculoviral IAP repeat containing 6 (BIRC6), mRNA.	chr2	+	32582096	32843966	Coding
CCDC25	-1.20333	0.000548029	0.0048768	5.78	6.4	5.79	7.28	7.41	6.89	Homo sapiens coiled-coil domain containing 25 (CCDC25), mRNA.	chr8	-	27590833	27630170	Coding
IMMT	-1.20333	1.95955e-05	0.000569911	8.59	8.94	8.9	10.04	10.16	9.84	Homo sapiens inner membrane protein, mitochondrial (IMMT), transcript variant 2, mRNA.	chr2	-	86371055	86422893	Coding
IPO5	-1.2	1.86644e-05	0.000552947	6.96	7.34	7.02	8.35	8.42	8.15	Homo sapiens importin 5 (IPO5), mRNA.	chr13	+	98605742	98676551	Coding
RAB31	-1.2	0.000916749	0.006944	13.21	13.93	13.19	14.78	14.79	14.36	Homo sapiens RAB31, member RAS oncogene family (RAB31), mRNA.	chr18	+	9708228	9862553	Coding
RPA1	-1.2	0.000254704	0.00286255	8.08	8.65	8.34	9.64	9.77	9.26	Homo sapiens replication protein A1, 70kDa (RPA1), mRNA.	chr17	+	1733266	1802848	Coding
RTF1	-1.2	0.000117048	0.00167605	7.47	7.93	7.43	8.87	8.97	8.59	Homo sapiens Rtf1, Paf1/RNA polymerase II complex component, homolog (S. cerevisiae) (RTF1), mRNA.	chr15	+	41709302	41775761	Coding
RTTN	-1.2	1.94285e-06	0.000203669	5.26	5.3	5.06	6.34	6.52	6.36	Homo sapiens rotatin (RTTN), mRNA.	chr18	-	67671043	67872962	Coding
SNX27	-1.2	0.000128443	0.00178223	7.42	8.08	7.62	8.87	8.99	8.86	Homo sapiens sorting nexin family member 27 (SNX27), mRNA.	chr1	+	151584514	151671567	Coding
VCL	-1.2	3.61685e-06	0.00026877	9.47	9.8	9.74	10.93	10.84	10.84	Homo sapiens vinculin (VCL), transcript variant 2, mRNA.	chr10	+	75754951	75879918	Coding
ZCRB1	-1.2	0.000822231	0.00644244	7.92	8.78	8.21	9.61	9.62	9.28	Homo sapiens zinc finger CCHC-type and RNA binding motif 1 (ZCRB1), mRNA.	chr12	-	42705880	42719932	Coding
ADAT1	-1.19667	6.05056e-05	0.00108802	5.4	5.73	5.81	6.87	7.04	6.62	Homo sapiens adenosine deaminase, tRNA-specific 1 (ADAT1), transcript variant 1, mRNA.	chr16	-	75632247	75657221	Coding
ARHGAP35	-1.19667	0.000192809	0.00234007	8.97	9.65	9.13	10.56	10.36	10.42	Homo sapiens Rho GTPase activating protein 35 (ARHGAP35), mRNA.	chr19	+	47421933	47508333	Coding
CDH13	-1.19667	6.53372e-05	0.00113842	10.09	10.43	9.94	11.51	11.38	11.16	Homo sapiens cadherin 13 (CDH13), transcript variant 2, mRNA.	chr16	+	82660399	83830215	Coding
HIST1H4K	-1.19667	0.000156283	0.0020507	10.62	11.08	10.6	11.9	11.77	12.22	Homo sapiens histone cluster 1, H4k (HIST1H4K), mRNA.	chr6	-	27798952	27799306	Coding
IL31RA	-1.19667	9.94314e-06	0.000414092	6.14	6.42	6.27	7.46	7.65	7.31	Homo sapiens interleukin 31 receptor A (IL31RA), transcript variant 2, mRNA.	chr5	+	55147207	55218682	Coding
PPP6R3	-1.19667	0.000189697	0.00231705	8.9	9.54	8.97	10.46	10.3	10.24	Homo sapiens protein phosphatase 6, regulatory subunit 3 (PPP6R3), transcript variant 4, mRNA.	chr11	+	68228186	68382802	Coding
RFX7	-1.19667	3.78071e-06	0.000277431	5.43	5.23	5.54	6.58	6.51	6.7	Homo sapiens regulatory factor X, 7 (RFX7), mRNA.	chr15	-	56379478	56535483	Coding
AP1G1	-1.19333	4.87789e-06	0.000312131	9.44	9.79	9.63	10.89	10.82	10.73	Homo sapiens adaptor-related protein complex 1, gamma 1 subunit (AP1G1), transcript variant 1, mRNA.	chr16	-	71762903	71842979	Coding
EIF4G2	-1.19333	0.000219114	0.00255686	13.42	14.02	13.37	14.92	14.73	14.74	Homo sapiens eukaryotic translation initiation factor 4 gamma, 2 (EIF4G2), transcript variant 2, mRNA.	chr11	-	10818593	10830657	Coding
ESCO2	-1.19333	3.595e-05	0.000782087	5.74	6.06	5.84	7.33	6.94	6.95	Homo sapiens establishment of sister chromatid cohesion N-acetyltransferase 2 (ESCO2), mRNA.	chr8	+	27629466	27670157	Coding
KIAA0430	-1.19333	2.73921e-05	0.000678417	6.36	6.69	6.21	7.71	7.61	7.52	Homo sapiens KIAA0430 (KIAA0430), transcript variant 2, mRNA.	chr16	-	15688226	15737023	Coding
NUP160	-1.19333	5.68078e-05	0.00104215	6.03	6.28	5.81	7.39	7.28	7.03	Homo sapiens nucleoporin 160kDa (NUP160), mRNA.	chr11	-	47799639	47870107	Coding
SPG11	-1.19333	1.77716e-06	0.000198283	5.34	5.38	5.3	6.5	6.7	6.4	Homo sapiens spastic paraplegia 11 (autosomal recessive) (SPG11), transcript variant 2, mRNA.	chr15	-	44854894	44955876	Coding
TJP1	-1.19333	5.05354e-06	0.00031612	6.98	7.28	6.94	8.25	8.21	8.32	Homo sapiens tight junction protein 1 (TJP1), transcript variant 1, mRNA.	chr15	-	29991571	30248497	Coding
ATAD2	-1.19	5.39113e-07	0.000110599	5.67	5.56	5.56	6.83	6.86	6.67	Homo sapiens ATPase family, AAA domain containing 2 (ATAD2), mRNA.	chr8	-	124332090	124428590	Coding
DDR2	-1.19	6.34894e-07	0.000123604	6.95	7.16	7.03	8.28	8.27	8.16	Homo sapiens discoidin domain receptor tyrosine kinase 2 (DDR2), transcript variant 1, mRNA.	chr1	+	162601163	162750247	Coding
LAPTM4B	-1.19	0.000327412	0.00339679	8.62	9.01	8.78	10.04	10.32	9.62	Homo sapiens lysosomal protein transmembrane 4 beta (LAPTM4B), mRNA.	chr8	+	98787285	98865241	Coding
PHC1	-1.19	4.60621e-08	4.55113e-05	6.08	6.09	6.03	7.29	7.23	7.25	Homo sapiens polyhomeotic homolog 1 (Drosophila) (PHC1), mRNA.	chr12	+	9067149	9094063	Coding
RANBP9	-1.19	0.000632683	0.0053797	8.13	8.76	7.91	9.52	9.34	9.51	Homo sapiens RAN binding protein 9 (RANBP9), mRNA.	chr6	-	13621730	13711953	Coding
XYLT1	-1.19	4.26157e-05	0.000867759	7.39	7.85	7.43	8.89	8.67	8.68	Homo sapiens xylosyltransferase I (XYLT1), mRNA.	chr16	-	17196181	17564738	Coding
C5orf22	-1.18667	6.46635e-05	0.00113393	5.91	6.11	5.97	7.25	7.43	6.87	Homo sapiens chromosome 5 open reading frame 22 (C5orf22), mRNA.	chr5	+	31532373	31555165	Coding
SIN3A	-1.18667	4.62228e-06	0.000302092	7.46	7.81	7.58	8.74	8.8	8.87	Homo sapiens SIN3 transcription regulator family member A (SIN3A), transcript variant 3, mRNA.	chr15	-	75661720	75748124	Coding
SPIN1	-1.18667	0.000241243	0.00275609	8.85	9.5	9.37	10.49	10.55	10.24	Homo sapiens spindlin 1 (SPIN1), mRNA.	chr9	+	91002840	91093622	Coding
VAMP3	-1.18667	0.000397784	0.00390799	9	9.65	9.24	10.61	10.65	10.19	Homo sapiens vesicle-associated membrane protein 3 (VAMP3), mRNA.	chr1	+	7831329	7841492	Coding
C5orf51	-1.18333	7.65502e-06	0.000372266	7.18	7.25	7.04	8.48	8.4	8.14	Homo sapiens chromosome 5 open reading frame 51 (C5orf51), mRNA.	chr5	+	41904290	41921738	Coding
EIF4G3	-1.18333	9.84538e-07	0.000154085	6.61	6.84	6.75	8	7.86	7.89	Homo sapiens eukaryotic translation initiation factor 4 gamma, 3 (EIF4G3), transcript variant 1, mRNA.	chr1	-	21132785	21503381	Coding
DHX9	-1.18	0.000582518	0.0050725	8.82	9.43	8.85	10.31	10.43	9.9	Homo sapiens DEAH (Asp-Glu-Ala-His) box helicase 9 (DHX9), transcript variant 1, mRNA.	chr1	+	182808439	182857117	Coding
EPS8	-1.18	1.45326e-05	0.000487614	6.62	6.9	6.74	8.12	7.93	7.75	Homo sapiens epidermal growth factor receptor pathway substrate 8 (EPS8), mRNA.	chr12	-	15773075	15942510	Coding
OSBPL6	-1.18	1.53092e-07	6.87426e-05	6.74	6.68	6.66	7.88	7.94	7.8	Homo sapiens oxysterol binding protein-like 6 (OSBPL6), transcript variant 3, mRNA.	chr2	+	179059208	179541009	Coding
PARP1	-1.18	3.09989e-07	8.28962e-05	6.98	7.13	6.97	8.24	8.23	8.15	Homo sapiens poly (ADP-ribose) polymerase 1 (PARP1), mRNA.	chr1	-	224102741	226595801	Coding
SALL1	-1.18	0.000381055	0.00379861	7.16	7.89	7.22	8.63	8.53	8.65	Homo sapiens spalt-like transcription factor 1 (SALL1), transcript variant 2, mRNA.	chr16	-	51169886	51185183	Coding
ZNF106	-1.18	2.91549e-05	0.000702236	7	7.35	6.94	8.44	8.19	8.2	Homo sapiens zinc finger protein 106 (ZNF106), transcript variant 1, mRNA.	chr15	-	42705021	42783336	Coding
HPS3	-1.17667	0.000428842	0.00412601	8.25	8.78	7.97	9.59	9.49	9.45	Homo sapiens Hermansky-Pudlak syndrome 3 (HPS3), mRNA.	chr3	+	148847371	148891519	Coding
MBTPS2	-1.17667	0.000677777	0.00563714	7.11	7.72	7.05	8.73	8.47	8.21	Homo sapiens membrane-bound transcription factor peptidase, site 2 (MBTPS2), mRNA.	chrX	+	21857656	21903542	Coding
YWHAQ	-1.17667	4.17047e-05	0.000855679	11.18	11.55	11.1	12.48	12.58	12.3	Homo sapiens tyrosine 3-monooxygenase/tryptophan 5-monooxygenase activation protein, theta (YWHAQ), mRNA.	chr2	-	9724101	9771143	Coding
RAB23	-1.17333	1.86042e-06	0.00019941	6.68	6.89	6.62	7.95	7.93	7.83	Homo sapiens RAB23, member RAS oncogene family (RAB23), transcript variant 1, mRNA.	chr6	-	57053581	57087101	Coding
GPN1	-1.17	0.000558832	0.00494067	10.41	10.66	10.31	11.66	12.01	11.22	Homo sapiens GPN-loop GTPase 1 (GPN1), transcript variant 2, mRNA.	chr2	+	27851114	27874375	Coding
PDE12	-1.17	0.000406194	0.00397221	5.95	6.29	6.57	7.31	7.75	7.26	Homo sapiens phosphodiesterase 12 (PDE12), mRNA.	chr3	+	57541981	57547768	Coding
TNPO3	-1.17	1.70956e-06	0.000194852	10.41	10.67	10.54	11.77	11.74	11.62	Homo sapiens transportin 3 (TNPO3), transcript variant 2, mRNA.	chr7	-	128594234	128695227	Coding
KCNMA1	-1.16667	2.79226e-06	0.000234685	7.78	7.79	7.7	8.91	9.09	8.77	Homo sapiens potassium large conductance calcium-activated channel, subfamily M, alpha member 1 (KCNMA1), transcript variant 1, mRNA.	chr10	-	78629359	79398353	Coding
LAMP2	-1.16667	0.000145895	0.00194654	8.78	9.31	8.76	10.24	10.15	9.96	Homo sapiens lysosomal-associated membrane protein 2 (LAMP2), transcript variant C, mRNA.	chrX	-	119560003	119603220	Coding
LONP2	-1.16667	8.22424e-05	0.00130977	8.46	8.52	8	9.55	9.58	9.35	Homo sapiens lon peptidase 2, peroxisomal (LONP2), mRNA.	chr16	+	48278207	48389415	Coding
RAC2	-1.16667	3.81321e-06	0.000278219	8.23	8.16	8.35	9.57	9.4	9.27	Homo sapiens ras-related C3 botulinum toxin substrate 2 (rho family, small GTP binding protein Rac2) (RAC2), mRNA.	chr22	-	37621301	37640488	Coding
VEZF1	-1.16667	1.91446e-06	0.000202922	7.62	7.82	7.54	8.86	8.86	8.76	Homo sapiens vascular endothelial zinc finger 1 (VEZF1), mRNA.	chr17	-	56048910	56065615	Coding
ARSJ	-1.16333	7.99724e-05	0.00128868	5.89	6.41	6.15	7.47	7.33	7.14	Homo sapiens arylsulfatase family, member J (ARSJ), mRNA.	chr4	-	114821440	114900883	Coding
NSMAF	-1.16333	1.13167e-06	0.000170009	8.01	8.07	7.9	9.08	9.28	9.11	Homo sapiens neutral sphingomyelinase (N-SMase) activation associated factor (NSMAF), transcript variant 2, mRNA.	chr8	-	59496063	59572404	Coding
PDS5A	-1.16333	8.68339e-06	0.000397291	7.05	7.37	7.06	8.43	8.23	8.31	Homo sapiens PDS5, regulator of cohesion maintenance, homolog A (S. cerevisiae) (PDS5A), transcript variant 1, mRNA.	chr4	-	39824483	39979576	Coding
TTLL5	-1.16333	1.50483e-05	0.000491926	7.29	7.59	7.25	8.55	8.67	8.4	Homo sapiens tubulin tyrosine ligase-like family, member 5 (TTLL5), mRNA.	chr14	+	76127335	76421425	Coding
DROSHA	-1.16	1.32395e-06	0.000179147	6.62	6.87	6.63	7.88	7.85	7.87	Homo sapiens drosha, ribonuclease type III (DROSHA), transcript variant 2, mRNA.	chr5	-	31400602	31532303	Coding
GEMIN5	-1.16	1.12382e-05	0.000436689	7.26	7.6	7.22	8.58	8.46	8.52	Homo sapiens gem (nuclear organelle) associated protein 5 (GEMIN5), transcript variant 2, mRNA.	chr5	-	154266976	154317776	Coding
RBM23	-1.16	1.6352e-05	0.000511443	7.63	7.69	7.32	8.75	8.8	8.57	Homo sapiens RNA binding motif protein 23 (RBM23), transcript variant 1, mRNA.	chr14	-	23369854	23388396	Coding
TOP1	-1.16	2.13418e-05	0.000596165	9.29	9.71	9.48	10.79	10.55	10.62	Homo sapiens topoisomerase (DNA) I (TOP1), mRNA.	chr20	+	39657458	39753127	Coding
ANKIB1	-1.15667	0.000301347	0.00319005	6.45	7.19	6.75	7.94	8.06	7.86	Homo sapiens ankyrin repeat and IBR domain containing 1 (ANKIB1), mRNA.	chr7	+	91875548	92030698	Coding
C14orf1	-1.15333	4.3402e-05	0.00087544	8.86	8.61	8.58	9.77	10.09	9.65	Homo sapiens chromosome 14 open reading frame 1 (C14orf1), mRNA.	chr14	-	76116134	76127538	Coding
APPBP2	-1.15333	0.00019625	0.00236828	7.55	7.92	7.7	9	9.1	8.53	Homo sapiens amyloid beta precursor protein (cytoplasmic tail) binding protein 2 (APPBP2), transcript variant 1, mRNA.	chr17	-	58520520	58603580	Coding
MAPK9	-1.15333	9.56553e-06	0.000406599	6.61	6.93	6.66	7.85	8.02	7.79	Homo sapiens mitogen-activated protein kinase 9 (MAPK9), transcript variant JNK2-g, mRNA.	chr5	-	179660143	179719099	Coding
USP3	-1.15333	0.00011813	0.00168572	7.82	8.4	7.87	9.16	9.25	9.14	Homo sapiens ubiquitin specific peptidase 3 (USP3), transcript variant 1, mRNA.	chr15	+	63796794	63883666	Coding
AHR	-1.15	0.000172761	0.00218141	9.82	10.35	9.83	11.29	10.96	11.2	Homo sapiens aryl hydrocarbon receptor (AHR), mRNA.	chr7	+	17338246	17385776	Coding
CDK2	-1.15	1.72598e-06	0.000194852	8.97	9.13	9.19	10.23	10.35	10.16	Homo sapiens cyclin-dependent kinase 2 (CDK2), transcript variant 1, mRNA.	chr12	+	56360553	56366568	Coding
ID1	-1.15	2.55048e-07	7.97714e-05	8.83	8.7	8.85	9.91	9.93	9.99	Homo sapiens inhibitor of DNA binding 1, dominant negative helix-loop-helix protein (ID1), transcript variant 1, mRNA.	chr20	+	30193086	30194318	Coding
LCLAT1	-1.15	1.00553e-05	0.000414092	6.98	7.36	7.1	8.26	8.39	8.24	Homo sapiens lysocardiolipin acyltransferase 1 (LCLAT1), transcript variant 2, mRNA.	chr2	+	30670092	30867091	Coding
RFWD3	-1.15	9.93059e-05	0.00148717	7.5	7.69	8.1	8.98	8.93	8.83	Homo sapiens ring finger and WD repeat domain 3 (RFWD3), mRNA.	chr16	-	74655297	74700779	Coding
TPP2	-1.15	1.45717e-06	0.000191088	6.76	7.04	6.87	8.07	8.02	8.03	Homo sapiens tripeptidyl peptidase II (TPP2), mRNA.	chr13	+	103249286	103331523	Coding
CAST	-1.14667	5.85774e-06	0.000335615	7.66	7.9	7.56	8.88	8.77	8.91	Homo sapiens calpastatin (CAST), transcript variant 6, mRNA.	chr5	+	95865525	96115299	Coding
FAM192A	-1.14667	0.000153209	0.00202149	9.29	9.38	8.85	10.35	10.49	10.12	Homo sapiens family with sequence similarity 192, member A (FAM192A), mRNA.	chr16	-	57186378	57219976	Coding
SERBP1	-1.14667	6.37452e-05	0.00112403	9.87	10.4	10.17	11.41	11.3	11.17	Homo sapiens SERPINE1 mRNA binding protein 1 (SERBP1), transcript variant 1, mRNA.	chr1	-	67873493	67896123	Coding
ABCB7	-1.14667	0.000354908	0.00360559	6.05	6.78	6.22	7.56	7.54	7.39	Homo sapiens ATP-binding cassette, sub-family B (MDR/TAP), member 7 (ABCB7), transcript variant 1, mRNA.	chrX	-	74273105	74376132	Coding
AQR	-1.14667	0.000101932	0.00151697	5.99	6.28	5.94	7.45	7.26	6.94	Homo sapiens aquarius intron-binding spliceosomal factor (AQR), mRNA.	chr15	-	35147732	35262040	Coding
GPHN	-1.14333	3.83118e-06	0.000278219	6.04	6.37	6.17	7.35	7.38	7.28	Homo sapiens gephyrin (GPHN), transcript variant 2, mRNA.	chr14	+	66974125	67648525	Coding
TRIM33	-1.14333	0.000232746	0.00268474	6.48	6.91	6.28	7.87	7.53	7.7	Homo sapiens tripartite motif containing 33 (TRIM33), transcript variant a, mRNA.	chr1	-	114935399	115053781	Coding
YWHAG	-1.14333	0.000110333	0.00160445	9.55	10.12	9.98	11.09	11.1	10.89	Homo sapiens tyrosine 3-monooxygenase/tryptophan 5-monooxygenase activation protein, gamma (YWHAG), mRNA.	chr7	-	75956108	75988348	Coding
CCT4	-1.14	6.5581e-05	0.00114162	12.14	12.42	12.37	13.45	13.7	13.2	Homo sapiens chaperonin containing TCP1, subunit 4 (delta) (CCT4), transcript variant 1, mRNA.	chr2	-	62095224	62115939	Coding
KIAA1429	-1.14	2.91121e-05	0.000702188	5.58	5.78	5.63	7.03	6.81	6.57	Homo sapiens KIAA1429 (KIAA1429), transcript variant 1, mRNA.	chr8	-	95499921	95565757	Coding
OSBPL11	-1.14	2.77239e-06	0.000234685	5.81	5.91	5.81	7.01	7.12	6.82	Homo sapiens oxysterol binding protein-like 11 (OSBPL11), mRNA.	chr3	-	125247702	125314381	Coding
PRIM2	-1.14	0.000178978	0.00223916	6.22	6.62	6.33	7.58	7.78	7.23	Homo sapiens primase, DNA, polypeptide 2 (58kDa) (PRIM2), transcript variant 1, mRNA.	chr6	+	57179603	57513376	Coding
HEG1	-1.13667	0.000242519	0.00276405	8.68	9.26	8.63	10.1	9.9	9.98	Homo sapiens heart development protein with EGF-like domains 1 (HEG1), mRNA.	chr3	-	124684554	124774802	Coding
OXA1L	-1.13667	4.17535e-05	0.000855679	9.01	9.32	8.92	10.07	10.4	10.19	Homo sapiens oxidase (cytochrome c) assembly 1-like (OXA1L), mRNA.	chr14	+	23235731	23241007	Coding
PDCD6IP	-1.13667	0.000240256	0.0027467	8.15	8.71	8.14	9.65	9.42	9.34	Homo sapiens programmed cell death 6 interacting protein (PDCD6IP), transcript variant 2, mRNA.	chr3	+	33839844	33911199	Coding
GTF2H3	-1.13333	0.000170659	0.00216309	7.56	7.82	7.35	8.8	8.9	8.43	Homo sapiens general transcription factor IIH, polypeptide 3, 34kDa (GTF2H3), transcript variant 1, mRNA.	chr12	+	124118376	124146479	Coding
CDK1	-1.13333	2.83708e-05	0.000692183	5.93	6.24	6.39	7.4	7.33	7.23	Homo sapiens cyclin-dependent kinase 1 (CDK1), transcript variant 4, mRNA.	chr10	+	62538089	62554610	Coding
NT5E	-1.13333	0.000944439	0.00709687	13.77	14.62	13.92	15.31	15.26	15.14	Homo sapiens 5-nucleotidase, ecto (CD73) (NT5E), transcript variant 2, mRNA.	chr6	+	86159302	86205509	Coding
SOS2	-1.13333	2.7109e-05	0.000676095	5.91	6.37	6.01	7.25	7.17	7.27	Homo sapiens son of sevenless homolog 2 (Drosophila) (SOS2), mRNA.	chr14	-	50583846	50698276	Coding
IDE	-1.13	3.60096e-05	0.0007822	5.57	5.69	5.29	6.83	6.55	6.56	Homo sapiens insulin-degrading enzyme (IDE), transcript variant 2, mRNA.	chr10	-	94211441	94333852	Coding
PRPF8	-1.13	1.84964e-06	0.00019941	11.29	11.11	11.14	12.29	12.21	12.43	Homo sapiens pre-mRNA processing factor 8 (PRPF8), mRNA.	chr17	-	1553923	1588176	Coding
SLITRK5	-1.13	1.79062e-07	7.20648e-05	5.6	5.69	5.54	6.76	6.73	6.73	Homo sapiens SLIT and NTRK-like family, member 5 (SLITRK5), mRNA.	chr13	+	88324870	88331870	Coding
CPT1A	-1.12667	8.1207e-07	0.000146165	8.25	8.46	8.26	9.47	9.42	9.46	Homo sapiens carnitine palmitoyltransferase 1A (liver) (CPT1A), transcript variant 2, mRNA.	chr11	-	68522088	68609399	Coding
DSEL	-1.12667	9.83217e-06	0.000413037	5.69	5.96	5.66	6.91	6.77	7.01	Homo sapiens dermatan sulfate epimerase-like (DSEL), mRNA.	chr18	-	65173819	65184217	Coding
KMT2C	-1.12667	8.24733e-06	0.000386611	6.76	7.07	6.77	8	7.9	8.08	Homo sapiens lysine (K)-specific methyltransferase 2C (KMT2C), mRNA.	chr7	-	151832007	152133628	Coding
KPNA6	-1.12667	4.44455e-05	0.000888864	8.55	8.61	8.42	9.64	9.91	9.41	Homo sapiens karyopherin alpha 6 (importin alpha 7) (KPNA6), mRNA.	chr1	+	32573639	32642169	Coding
MIA3	-1.12667	9.58218e-06	0.000406599	5.8	6.11	5.73	7.02	6.98	7.02	Homo sapiens melanoma inhibitory activity family, member 3 (MIA3), mRNA.	chr1	+	222791428	222856105	Coding
RBBP9	-1.12667	0.000930718	0.00702976	7.44	7.6	6.78	8.52	8.44	8.24	Homo sapiens retinoblastoma binding protein 9 (RBBP9), mRNA.	chr20	-	18467184	18477887	Coding
TSPAN13	-1.12667	0.000604165	0.00519153	10.42	11.17	10.82	11.99	12.09	11.71	Homo sapiens tetraspanin 13 (TSPAN13), mRNA.	chr7	+	16793160	16824161	Coding
ALG8	-1.12333	0.000430663	0.00414144	8.07	8.33	7.84	9.15	9.54	8.92	Homo sapiens ALG8, alpha-1,3-glucosyltransferase (ALG8), transcript variant 2, mRNA.	chr11	-	77811988	77850706	Coding
CCND1	-1.12333	1.53705e-05	0.000496201	10.75	11.11	11.09	12.21	12.05	12.06	Homo sapiens cyclin D1 (CCND1), mRNA.	chr11	+	69455855	69469242	Coding
CUL1	-1.12333	0.000412409	0.00401857	8.71	9.4	9.03	10.3	10.26	9.95	Homo sapiens cullin 1 (CUL1), mRNA.	chr7	+	148395006	148498202	Coding
RAPH1	-1.12333	6.53157e-05	0.00113842	8.11	8.52	8.21	9.39	9.22	9.6	Homo sapiens Ras association (RalGDS/AF-6) and pleckstrin homology domains 1 (RAPH1), transcript variant 3, mRNA.	chr2	-	204259068	204400133	Coding
UTRN	-1.12333	2.97632e-07	8.28962e-05	5.46	5.47	5.41	6.66	6.49	6.56	Homo sapiens utrophin (UTRN), mRNA.	chr6	+	144606837	145174170	Coding
EFCAB14	-1.12	0.0002885	0.0031045	7.63	8.36	7.97	9.17	9.09	9.06	Homo sapiens EF-hand calcium binding domain 14 (EFCAB14), mRNA.	chr1	-	47140831	47184736	Coding
EIF3A	-1.12	0.000178949	0.00223916	9.17	9.81	9.5	10.73	10.5	10.61	Homo sapiens eukaryotic translation initiation factor 3, subunit A (EIF3A), mRNA.	chr10	-	120794356	120840396	Coding
PAICS	-1.12	0.000210796	0.00248999	8.27	8.64	8.06	9.43	9.64	9.26	Homo sapiens phosphoribosylaminoimidazole carboxylase, phosphoribosylaminoimidazole succinocarboxamide synthetase (PAICS), transcript variant 3, mRNA.	chr4	+	57301907	57327534	Coding
TRMT61B	-1.12	1.48422e-05	0.000490772	5.88	6.06	6.06	7.26	7.2	6.9	Homo sapiens tRNA methyltransferase 61 homolog B (S. cerevisiae) (TRMT61B), mRNA.	chr2	-	29072687	29093175	Coding
CASK	-1.11667	5.74087e-06	0.000330906	6.16	6.32	6.01	7.35	7.32	7.17	Homo sapiens calcium/calmodulin-dependent serine protein kinase (MAGUK family) (CASK), transcript variant 2, mRNA.	chrX	-	41374187	41782716	Coding
KNTC1	-1.11667	4.72068e-05	0.000925652	5.53	5.74	5.33	6.84	6.5	6.61	Homo sapiens kinetochore associated 1 (KNTC1), mRNA.	chr12	+	123011795	123110947	Coding
SDAD1	-1.11667	0.00034122	0.00349819	6.88	7.32	7.26	8.61	8.08	8.12	Homo sapiens SDA1 domain containing 1 (SDAD1), transcript variant 1, mRNA.	chr4	-	76871059	76912115	Coding
CDC23	-1.11667	0.000185788	0.00228974	6.53	6.93	6.71	7.87	8.1	7.55	Homo sapiens cell division cycle 23 (CDC23), mRNA.	chr5	-	137523337	137549032	Coding
JAK1	-1.11667	0.000239698	0.00274667	8.74	9.15	8.47	9.98	9.94	9.79	Homo sapiens Janus kinase 1 (JAK1), mRNA.	chr1	-	65298906	65432619	Coding
NAP1L1	-1.11667	9.7779e-06	0.00041233	7.81	8.16	7.85	9.03	9.01	9.13	Homo sapiens nucleosome assembly protein 1-like 1 (NAP1L1), transcript variant 2, mRNA.	chr12	-	76438670	76478813	Coding
ABCE1	-1.11333	0.000394631	0.00389104	7.87	8.58	8.12	9.47	9.21	9.23	Homo sapiens ATP-binding cassette, sub-family E (OABP), member 1 (ABCE1), transcript variant 2, mRNA.	chr4	+	146019084	146050676	Coding
HIST1H4C	-1.11333	5.90933e-05	0.00107273	14.07	13.7	13.98	14.8	15.12	15.17	Homo sapiens histone cluster 1, H4c (HIST1H4C), mRNA.	chr6	+	26104104	26104565	Coding
PAK1	-1.11333	2.05239e-06	0.000209273	6.75	6.75	6.78	7.85	8.03	7.74	Homo sapiens p21 protein (Cdc42/Rac)-activated kinase 1 (PAK1), transcript variant 1, mRNA.	chr11	-	77032752	77185108	Coding
AQP9	-1.11	0.000143675	0.00192905	7.39	7.64	7.18	8.65	8.64	8.25	Homo sapiens aquaporin 9 (AQP9), mRNA.	chr15	+	58430368	58478110	Coding
IL13RA1	-1.11	0.000135597	0.00185317	10.53	10.94	10.49	11.87	11.89	11.53	Homo sapiens interleukin 13 receptor, alpha 1 (IL13RA1), mRNA.	chrX	+	117861535	117928502	Coding
ATG2B	-1.10667	6.0654e-06	0.000339578	5.47	5.79	5.5	6.69	6.74	6.65	Homo sapiens autophagy related 2B (ATG2B), mRNA.	chr14	-	96747595	96830207	Coding
GNPAT	-1.10667	0.000565494	0.0049811	7.98	8.4	7.95	9.22	9.54	8.89	Homo sapiens glyceronephosphate O-acyltransferase (GNPAT), mRNA.	chr1	+	231376919	231413719	Coding
HIPK1	-1.10667	3.46984e-06	0.000265868	6.7	6.94	6.7	7.98	7.87	7.81	Homo sapiens homeodomain interacting protein kinase 1 (HIPK1), transcript variant 2, mRNA.	chr1	+	114471814	114520491	Coding
KPNA4	-1.10667	2.18329e-06	0.000209691	9.55	9.78	9.65	10.66	10.83	10.81	Homo sapiens karyopherin alpha 4 (importin alpha 3) (KPNA4), mRNA.	chr3	-	160212783	160283376	Coding
RAD18	-1.10667	2.02559e-06	0.000208898	5.51	5.59	5.56	6.8	6.52	6.66	Homo sapiens RAD18 homolog (S. cerevisiae) (RAD18), mRNA.	chr3	-	8817088	9005457	Coding
SRP68	-1.10667	9.80333e-05	0.00147042	9.67	10.14	9.72	10.88	11.13	10.84	Homo sapiens signal recognition particle 68kDa (SRP68), transcript variant 1, mRNA.	chr17	-	74035187	74068607	Coding
WDR75	-1.10667	0.00557524	0.0237969	6.6	7.49	6.93	8.24	8.48	7.62	Homo sapiens WD repeat domain 75 (WDR75), mRNA.	chr2	+	190306159	190340291	Coding
STAM	-1.10333	0.000151934	0.00200883	8.36	8.72	8.12	9.63	9.39	9.49	Homo sapiens signal transducing adaptor molecule (SH3 domain and ITAM motif) 1 (STAM), transcript variant 1, mRNA.	chr10	+	17686124	17758821	Coding
ACACA	-1.10333	1.31536e-06	0.000179147	6.44	6.49	6.41	7.67	7.56	7.42	Homo sapiens acetyl-CoA carboxylase alpha (ACACA), transcript variant 1, mRNA.	chr17	-	35441923	35766902	Coding
EFNB2	-1.10333	0.000551189	0.00489806	8.12	8.55	7.75	9.33	9.18	9.22	Homo sapiens ephrin-B2 (EFNB2), mRNA.	chr13	-	107142079	107187462	Coding
EXOSC9	-1.10333	3.20001e-05	0.000734694	6.28	6.56	6.39	7.61	7.65	7.28	Homo sapiens exosome component 9 (EXOSC9), transcript variant 1, mRNA.	chr4	+	122722472	122738176	Coding
NUFIP1	-1.10333	1.67148e-06	0.000194852	6.37	6.28	6.36	7.44	7.31	7.57	Homo sapiens nuclear fragile X mental retardation protein interacting protein 1 (NUFIP1), mRNA.	chr13	-	45513384	45563618	Coding
TRAK2	-1.10333	0.000100555	0.00150234	5.75	6.11	5.72	7.02	7.14	6.73	Homo sapiens trafficking protein, kinesin binding 2 (TRAK2), mRNA.	chr2	-	202241930	202316334	Coding
PARP2	-1.1	7.45379e-05	0.00123662	6.61	7.03	6.66	7.98	7.95	7.67	Homo sapiens poly (ADP-ribose) polymerase 2 (PARP2), transcript variant 2, mRNA.	chr14	+	20811741	20826064	Coding
POLA2	-1.1	2.21853e-06	0.000209691	7.53	7.36	7.58	8.57	8.51	8.69	Homo sapiens polymerase (DNA directed), alpha 2, accessory subunit (POLA2), mRNA.	chr11	+	65029233	65066156	Coding
DHX15	-1.09667	0.000141863	0.00191415	7.58	8.1	7.83	9.05	9.03	8.72	Homo sapiens DEAH (Asp-Glu-Ala-His) box helicase 15 (DHX15), mRNA.	chr4	-	24519064	24586184	Coding
KIAA0586	-1.09667	1.09522e-05	0.000432625	6.26	6.51	6.16	7.51	7.37	7.34	Homo sapiens KIAA0586 (KIAA0586), transcript variant 1, mRNA.	chr14	+	58894103	59015549	Coding
MGC27345	-1.09667	0.000590256	0.00510262	5.77	5.38	5.7	6.97	6.86	6.31	Homo sapiens hypothetical protein MGC27345, mRNA (cDNA clone MGC:27345 IMAGE:4670552), complete cds.	chr7	-	127944240	127945068	Coding
ASS1	-1.09333	2.32795e-06	0.000214565	9.59	9.66	9.38	10.65	10.65	10.61	Homo sapiens argininosuccinate synthase 1 (ASS1), transcript variant 1, mRNA.	chr9	+	133320094	133376661	Coding
GBP2	-1.09333	2.47481e-05	0.000652166	5.4	5.64	5.71	6.57	6.87	6.59	Homo sapiens guanylate binding protein 2, interferon-inducible (GBP2), mRNA.	chr1	-	89573310	89591799	Coding
POLE2	-1.09333	2.83982e-07	8.28962e-05	5.83	5.95	5.8	6.97	6.97	6.92	Homo sapiens polymerase (DNA directed), epsilon 2, accessory subunit (POLE2), transcript variant 2, mRNA.	chr14	-	50110270	50155140	Coding
C16orf70	-1.09	8.76285e-06	0.000399013	8.78	8.59	8.41	9.67	9.74	9.64	Homo sapiens chromosome 16 open reading frame 70 (C16orf70), mRNA.	chr16	+	67143866	67182442	Coding
ELK3	-1.09	6.82785e-05	0.00116833	6.85	7.11	6.75	8.23	7.91	7.84	Homo sapiens ELK3, ETS-domain protein (SRF accessory protein 2) (ELK3), mRNA.	chr12	+	96588160	96663613	Coding
FOXJ3	-1.09	1.62137e-07	6.87426e-05	7.7	7.83	7.76	8.84	8.85	8.87	Homo sapiens forkhead box J3 (FOXJ3), transcript variant 2, mRNA.	chr1	-	42642206	42801548	Coding
KIF13B	-1.09	1.45438e-05	0.000487614	7.13	7.42	7.02	8.25	8.33	8.26	Homo sapiens kinesin family member 13B (KIF13B), mRNA.	chr8	-	28924795	29120641	Coding
MCM8	-1.09	1.22185e-05	0.000455846	5.89	6.07	5.98	7.28	6.94	6.99	Homo sapiens minichromosome maintenance complex component 8 (MCM8), transcript variant 1, mRNA.	chr20	+	5931298	5975852	Coding
PADI3	-1.09	2.31341e-05	0.000630536	6.97	6.66	6.55	7.76	7.9	7.79	Homo sapiens peptidyl arginine deiminase, type III (PADI3), mRNA.	chr1	+	17575593	17610728	Coding
SP1	-1.09	1.2317e-06	0.000172792	6.49	6.43	6.63	7.68	7.61	7.53	Homo sapiens Sp1 transcription factor (SP1), transcript variant 3, mRNA.	chr12	+	53773960	53810230	Coding
TNC	-1.09	2.91948e-05	0.000702236	12.18	12.53	12.61	13.59	13.45	13.55	Homo sapiens tenascin C (TNC), mRNA.	chr9	-	117781854	117880536	Coding
SUCLG2	-1.09	0.000118478	0.00168942	8.32	8.75	8.45	9.73	9.71	9.35	Homo sapiens succinate-CoA ligase, GDP-forming, beta subunit (SUCLG2), transcript variant 1, mRNA.	chr3	-	67410884	67705038	Coding
NFIC	-1.08667	4.97347e-07	0.000106445	9	9.05	9.05	10.17	10.01	10.18	Homo sapiens nuclear factor I/C (CCAAT-binding transcription factor) (NFIC), transcript variant 1, mRNA.	chr19	+	3359561	3469215	Coding
NUP133	-1.08667	4.47998e-05	0.000892209	5.48	5.68	5.41	6.73	6.74	6.36	Homo sapiens nucleoporin 133kDa (NUP133), mRNA.	chr1	-	229577044	229644103	Coding
PIP4K2A	-1.08667	1.44259e-05	0.000486553	6.56	6.85	6.88	7.8	7.98	7.77	Homo sapiens phosphatidylinositol-5-phosphate 4-kinase, type II, alpha (PIP4K2A), mRNA.	chr10	-	22823766	23003503	Coding
CHAMP1	-1.08667	0.00034884	0.0035553	6.79	6.8	6.18	7.76	7.71	7.56	Homo sapiens chromosome alignment maintaining phosphoprotein 1 (CHAMP1), transcript variant 2, mRNA.	chr13	+	115079965	115092803	Coding
HSPA5	-1.08333	0.000132558	0.00182605	13.6	14.12	13.62	14.87	14.96	14.76	Homo sapiens heat shock 70kDa protein 5 (glucose-regulated protein, 78kDa) (HSPA5), mRNA.	chr9	-	127997127	128003666	Coding
DHX32	-1.08333	0.00112055	0.00803527	7.44	8.09	7.61	8.8	9.1	8.49	Homo sapiens DEAH (Asp-Glu-Ala-His) box polypeptide 32 (DHX32), mRNA.	chr10	-	127524906	127585027	Coding
IFI30	-1.08333	9.61545e-07	0.000154085	9.53	9.69	9.72	10.67	10.79	10.73	Homo sapiens interferon, gamma-inducible protein 30 (IFI30), mRNA.	chr19	+	18284579	18288927	Coding
DNAJC21	-1.08	3.04574e-06	0.000247275	7.02	7.12	6.97	8.23	7.97	8.15	Homo sapiens DnaJ (Hsp40) homolog, subfamily C, member 21 (DNAJC21), transcript variant 2, mRNA.	chr5	+	34929698	34959069	Coding
EIF3L	-1.08	3.72238e-05	0.000796849	8.25	8.69	8.5	9.49	9.69	9.5	Homo sapiens eukaryotic translation initiation factor 3, subunit L (EIF3L), transcript variant 2, mRNA.	chr22	+	38244875	38285414	Coding
NDP	-1.08	0.0034456	0.0172818	7.86	7.88	6.98	8.52	8.91	8.53	Homo sapiens Norrie disease (pseudoglioma) (NDP), mRNA.	chrX	-	43808022	43832921	Coding
ABCC2	-1.07667	2.05136e-05	0.000584745	5.06	5.37	5.09	6.23	6.4	6.12	Homo sapiens ATP-binding cassette, sub-family C (CFTR/MRP), member 2 (ABCC2), mRNA.	chr10	+	101542463	101611949	Coding
SAMHD1	-1.07667	1.55217e-05	0.000497172	5.47	5.66	5.7	6.77	6.8	6.49	Homo sapiens SAM domain and HD domain 1 (SAMHD1), mRNA.	chr20	-	35518632	35580246	Coding
EMP1	-1.07667	0.000652423	0.0054932	12.68	13.27	12.64	14.05	14.07	13.7	Homo sapiens epithelial membrane protein 1 (EMP1), mRNA.	chr12	+	13349602	13369708	Coding
SGOL1	-1.07667	1.36547e-05	0.000477618	6.34	6.53	6.71	7.65	7.66	7.5	Homo sapiens shugoshin-like 1 (S. pombe) (SGOL1), transcript variant A1, mRNA.	chr3	-	20202085	20227784	Coding
TEAD1	-1.07667	1.35398e-05	0.000477496	6.24	6.47	6.4	7.63	7.41	7.3	Homo sapiens TEA domain family member 1 (SV40 transcriptional enhancer factor) (TEAD1), mRNA.	chr11	+	12695969	12966298	Coding
CAT	-1.07333	0.000326253	0.00338845	6.78	6.71	6.28	7.77	7.83	7.39	Homo sapiens catalase (CAT), mRNA.	chr11	+	34460472	34493609	Coding
IDH3A	-1.07333	0.000638314	0.00540581	9.16	9.8	9.39	10.54	10.76	10.27	Homo sapiens isocitrate dehydrogenase 3 (NAD+) alpha (IDH3A), mRNA.	chr15	+	78441663	78464291	Coding
B4GALT5	-1.07	1.85743e-05	0.000551133	9.74	10.15	10	11.09	11.04	10.97	Homo sapiens UDP-Gal:betaGlcNAc beta 1,4- galactosyltransferase, polypeptide 5 (B4GALT5), mRNA.	chr20	-	48249482	48330421	Coding
CDC42BPA	-1.07	2.46931e-05	0.000652166	6.27	6.59	6.4	7.62	7.31	7.54	Homo sapiens CDC42 binding protein kinase alpha (DMPK-like) (CDC42BPA), transcript variant B, mRNA.	chr1	-	227177566	227506175	Coding
HIST1H4L	-1.07	1.12321e-05	0.000436689	6.63	6.6	6.5	7.85	7.6	7.49	Homo sapiens histone cluster 1, H4l (HIST1H4L), mRNA.	chr6	-	27840926	27841289	Coding
KIF1B	-1.07	3.93981e-06	0.000281368	6.05	6.26	6.07	7.25	7.27	7.07	Homo sapiens kinesin family member 1B (KIF1B), transcript variant 1, mRNA.	chr1	+	10270764	10441661	Coding
PTPN22	-1.07	0.000256671	0.002877	5.27	5.54	4.93	6.36	6.14	6.45	Homo sapiens protein tyrosine phosphatase, non-receptor type 22 (lymphoid) (PTPN22), transcript variant 3, mRNA.	chr1	-	114356433	114414381	Coding
SUPT20H	-1.07	2.50438e-05	0.000654535	6.77	7.16	6.87	8.11	7.9	8	Homo sapiens suppressor of Ty 20 homolog (S. cerevisiae) (SUPT20H), transcript variant 1, mRNA.	chr13	-	37583449	37633850	Coding
CCDC50	-1.06667	1.12083e-05	0.000436689	8.74	8.99	8.76	10	9.95	9.74	Homo sapiens coiled-coil domain containing 50 (CCDC50), transcript variant 1, mRNA.	chr3	+	191046866	191116459	Coding
ELP4	-1.06667	4.45834e-05	0.000889824	6.94	7.13	6.97	8.06	8.32	7.86	Homo sapiens elongator acetyltransferase complex subunit 4 (ELP4), transcript variant 1, mRNA.	chr11	+	31531297	31805546	Coding
EPG5	-1.06667	9.85047e-07	0.000154085	5.34	5.24	5.25	6.3	6.46	6.27	Homo sapiens ectopic P-granules autophagy protein 5 homolog (C. elegans) (EPG5), mRNA.	chr18	-	43427574	43547305	Coding
TUBA1A	-1.06333	4.53621e-05	0.000898715	9.8	10.16	9.72	10.88	11.06	10.93	Homo sapiens tubulin, alpha 1a (TUBA1A), transcript variant 1, mRNA.	chr12	-	49578579	49583107	Coding
CCNB1	-1.06333	0.00116559	0.00825779	10.55	11.07	11.17	11.96	12.31	11.71	Homo sapiens cyclin B1 (CCNB1), mRNA.	chr5	+	68462837	68474072	Coding
CPS1	-1.06333	4.37198e-05	0.000878956	5.46	5.74	5.51	6.8	6.69	6.41	Homo sapiens carbamoyl-phosphate synthase 1, mitochondrial (CPS1), transcript variant 1, mRNA.	chr2	+	211342406	211543831	Coding
PHKB	-1.06333	5.90708e-06	0.000337429	6.2	6.34	6.26	7.47	7.36	7.16	Homo sapiens phosphorylase kinase, beta (PHKB), transcript variant 1, mRNA.	chr16	+	47495210	47735434	Coding
SRGAP2	-1.06333	3.25548e-07	8.28962e-05	7.26	7.36	7.23	8.4	8.33	8.31	[retired] Homo sapiens SLIT-ROBO Rho GTPase activating protein 2 (SRGAP2), transcript variant 2, mRNA.	chr1	+	206516198	206637783	Coding
TBL1X	-1.06333	8.91402e-06	0.000402077	6.8	7.05	6.73	7.97	7.97	7.83	Homo sapiens transducin (beta)-like 1X-linked (TBL1X), transcript variant 2, mRNA.	chrX	+	9431335	9687780	Coding
DCLRE1B	-1.06	5.0268e-05	0.000958105	6.14	6.3	6.57	7.53	7.4	7.26	Homo sapiens DNA cross-link repair 1B (DCLRE1B), mRNA.	chr1	+	114447763	114456708	Coding
DHX40	-1.06	0.000142943	0.00192251	7.25	7.7	7.23	8.5	8.58	8.28	Homo sapiens DEAH (Asp-Glu-Ala-His) box polypeptide 40 (DHX40), transcript variant 2, mRNA.	chr17	+	57642886	57685713	Coding
MRRF	-1.05667	0.000562402	0.00496533	6.53	6.97	6.42	7.61	7.99	7.49	Homo sapiens mitochondrial ribosome recycling factor (MRRF), transcript variant 3, mRNA.	chr9	+	125026882	125085743	Coding
TOPBP1	-1.05667	2.29851e-05	0.000628271	5.33	5.55	5.37	6.69	6.36	6.37	Homo sapiens topoisomerase (DNA) II binding protein 1 (TOPBP1), mRNA.	chr3	-	133317019	133380737	Coding
KIF2C	-1.05667	0.000710696	0.00582197	8.52	8.65	9.15	9.77	10.09	9.63	Homo sapiens kinesin family member 2C (KIF2C), mRNA.	chr1	+	45205490	45233439	Coding
SIPA1L1	-1.05667	8.73803e-07	0.000149863	6.71	6.89	6.71	7.81	7.87	7.8	Homo sapiens signal-induced proliferation-associated 1 like 1 (SIPA1L1), transcript variant 1, mRNA.	chr14	+	71933902	72207946	Coding
ASB8	-1.05333	0.000191134	0.00232715	6.39	6.49	6.26	7.27	7.78	7.25	Homo sapiens ankyrin repeat and SOCS box containing 8 (ASB8), mRNA.	chr12	-	48541571	48551378	Coding
ASF1B	-1.05333	7.841e-06	0.000377774	6.86	6.63	6.9	7.96	7.84	7.75	Homo sapiens anti-silencing function 1B histone chaperone (ASF1B), mRNA.	chr19	-	14230321	14247768	Coding
EXOC6B	-1.05333	1.76086e-05	0.000534052	6.93	7.21	6.95	7.97	8.24	8.04	Homo sapiens exocyst complex component 6B (EXOC6B), mRNA.	chr2	-	72403113	73053177	Coding
FBXW8	-1.05333	5.38561e-06	0.000321502	6.73	6.63	6.77	7.86	7.59	7.84	Homo sapiens F-box and WD repeat domain containing 8 (FBXW8), transcript variant 2, mRNA.	chr12	+	117348761	117470180	Coding
HIST1H2BE	-1.05333	0.000755004	0.00604732	4.19	4.12	3.46	5.05	4.89	4.99	Homo sapiens histone cluster 1, H2be (HIST1H2BE), mRNA.	chr6	+	26183958	26184458	Coding
NT5DC1	-1.05333	7.9652e-06	0.000378011	6.33	6.55	6.29	7.57	7.41	7.35	Homo sapiens 5-nucleotidase domain containing 1 (NT5DC1), mRNA.	chr6	+	116421999	116566855	Coding
PDCD1LG2	-1.05333	0.00408786	0.0193337	6.65	7.25	6.37	7.91	8.09	7.43	Homo sapiens programmed cell death 1 ligand 2 (PDCD1LG2), mRNA.	chr9	+	5510545	5571282	Coding
PFDN1	-1.05333	0.000183895	0.00227796	6.26	6.84	6.58	7.46	7.7	7.68	Homo sapiens prefoldin subunit 1 (PFDN1), mRNA.	chr5	-	139624624	139682706	Coding
STRAP	-1.05333	6.41684e-06	0.000351695	11.89	12.23	12.1	13.12	13.11	13.15	Homo sapiens serine/threonine kinase receptor associated protein (STRAP), mRNA.	chr12	+	16035288	16056412	Coding
TUBB2A	-1.05333	1.76445e-05	0.000534052	6.46	6.83	6.73	7.71	7.82	7.65	Homo sapiens tubulin, beta 2A class IIa (TUBB2A), mRNA.	chr6	-	3153902	3157809	Coding
UBR5	-1.05333	3.56679e-05	0.000779504	6.76	7.22	6.95	8.09	8.03	7.97	Homo sapiens ubiquitin protein ligase E3 component n-recognin 5 (UBR5), transcript variant 1, mRNA.	chr8	-	103264501	103425069	Coding
MAGT1	-1.05	1.0381e-05	0.00041873	8.12	8.42	8.4	9.46	9.29	9.34	Homo sapiens magnesium transporter 1 (MAGT1), mRNA.	chrX	-	77081861	77151090	Coding
N4BP1	-1.05	3.37698e-05	0.000762479	5.96	6.32	6.38	7.32	7.29	7.2	Homo sapiens NEDD4 binding protein 1 (N4BP1), mRNA.	chr16	-	48572637	48644120	Coding
ZC3H7A	-1.05	4.49095e-07	0.000100803	7.45	7.54	7.4	8.54	8.55	8.45	Homo sapiens zinc finger CCCH-type containing 7A (ZC3H7A), mRNA.	chr16	-	11844442	11891114	Coding
C12orf66	-1.04667	2.92927e-06	0.000240572	5.45	5.57	5.65	6.71	6.6	6.5	Homo sapiens chromosome 12 open reading frame 66 (C12orf66), mRNA.	chr12	-	64580096	64616076	Coding
MED13	-1.04667	0.000118855	0.001691	6.74	7.16	6.63	7.98	7.89	7.8	Homo sapiens mediator complex subunit 13 (MED13), mRNA.	chr17	-	60019966	60142643	Coding
NETO2	-1.04667	0.000357584	0.00362312	7.76	8.07	7.42	8.85	8.91	8.63	Homo sapiens neuropilin (NRP) and tolloid (TLL)-like 2 (NETO2), transcript variant 2, mRNA.	chr16	-	47115431	47177936	Coding
PREPL	-1.04667	0.000186046	0.00228974	6.41	6.52	6.01	7.5	7.41	7.17	Homo sapiens prolyl endopeptidase-like (PREPL), transcript variant 4, mRNA.	chr2	-	44543420	44589001	Coding
QRSL1	-1.04667	0.000109007	0.00159124	6.51	6.72	6.33	7.69	7.69	7.32	Homo sapiens glutaminyl-tRNA synthase (glutamine-hydrolyzing)-like 1 (QRSL1), mRNA.	chr6	+	107077441	107116292	Coding
TRIM44	-1.04667	0.00011769	0.00168195	6.87	7.44	7.2	8.17	8.29	8.19	Homo sapiens tripartite motif containing 44 (TRIM44), mRNA.	chr11	+	35684353	35830930	Coding
VKORC1L1	-1.04667	1.69987e-06	0.000194852	7.3	7.45	7.28	8.36	8.32	8.49	Homo sapiens vitamin K epoxide reductase complex, subunit 1-like 1 (VKORC1L1), transcript variant 1, mRNA.	chr7	+	65338254	65424530	Coding
PTPN11	-1.04333	0.000154899	0.00203816	9.97	10.45	10.23	11.46	11.24	11.08	Homo sapiens protein tyrosine phosphatase, non-receptor type 11 (PTPN11), transcript variant 1, mRNA.	chr12	+	112856155	112947717	Coding
CBL	-1.04333	1.22786e-05	0.000455846	7.35	7.4	7.65	8.54	8.39	8.6	Homo sapiens Cbl proto-oncogene, E3 ubiquitin protein ligase (CBL), mRNA.	chr11	+	119076752	119178859	Coding
H3F3A	-1.04333	0.00018608	0.00228974	7.64	8.02	7.56	8.98	8.79	8.58	Homo sapiens H3 histone, family 3A (H3F3A), mRNA.	chr1	+	226249552	226259703	Coding
PSMD12	-1.04333	0.00057282	0.00501552	7.83	8.48	8.23	9.42	9.24	9.01	Homo sapiens proteasome (prosome, macropain) 26S subunit, non-ATPase, 12 (PSMD12), transcript variant 1, mRNA.	chr17	-	65334032	65362743	Coding
TENM3	-1.04333	0.000183989	0.00227796	6.48	6.95	6.36	7.66	7.68	7.58	Homo sapiens teneurin transmembrane protein 3 (TENM3), mRNA.	chr4	+	183065140	183724177	Coding
GABRA3	-1.04	0.000143008	0.00192251	6.25	6.67	6.54	7.75	7.5	7.33	Homo sapiens gamma-aminobutyric acid (GABA) A receptor, alpha 3 (GABRA3), mRNA.	chrX	-	151334706	151620337	Coding
HERC1	-1.04	7.28326e-06	0.000371019	5.38	5.56	5.36	6.61	6.34	6.47	Homo sapiens HECT and RLD domain containing E3 ubiquitin protein ligase family member 1 (HERC1), mRNA.	chr15	-	63900817	64126147	Coding
HIST1H2BB	-1.04	0.000466725	0.00437542	6.32	5.95	6.48	7.58	7.11	7.18	Homo sapiens histone cluster 1, H2bb (HIST1H2BB), mRNA.	chr6	-	26043455	26043885	Coding
PTPRK	-1.04	8.42372e-06	0.000391173	5.82	6.07	6.06	7.13	7.03	6.91	Homo sapiens protein tyrosine phosphatase, receptor type, K (PTPRK), transcript variant 1, mRNA.	chr6	-	128289924	128841870	Coding
PXK	-1.04	0.000158191	0.00206297	7.47	7.7	7.14	8.45	8.61	8.37	Homo sapiens PX domain containing serine/threonine kinase (PXK), transcript variant 1, mRNA.	chr3	+	58318607	58411748	Coding
SYT11	-1.03667	5.38355e-05	0.000998314	7.71	8.11	7.97	9.12	8.96	8.82	Homo sapiens synaptotagmin XI (SYT11), mRNA.	chr1	+	155829260	155854990	Coding
ARPP19	-1.03333	0.00352974	0.0175512	8.25	9.16	9.05	10.09	9.75	9.72	Homo sapiens cAMP-regulated phosphoprotein, 19kDa (ARPP19), mRNA.	chr15	-	52839432	52861364	Coding
BICC1	-1.03333	9.34539e-05	0.00142526	6.97	7.36	6.87	8.2	8	8.1	Homo sapiens BicC family RNA binding protein 1 (BICC1), mRNA.	chr10	+	60272897	60591195	Coding
BORA	-1.03333	3.09552e-05	0.000723762	6.09	6.41	6.11	7.23	7.38	7.1	Homo sapiens bora, aurora kinase A activator (BORA), transcript variant 1, mRNA.	chr13	+	73302042	73330328	Coding
LAMC1	-1.03333	6.43363e-05	0.00112923	10.13	10.47	9.96	11.22	11.22	11.22	Homo sapiens laminin, gamma 1 (formerly LAMB2) (LAMC1), mRNA.	chr1	+	182992595	183114727	Coding
MGA	-1.03333	8.91959e-05	0.00138131	5.56	5.84	5.32	6.71	6.56	6.55	Homo sapiens MGA, MAX dimerization protein (MGA), transcript variant 2, mRNA.	chr15	+	41913764	42062141	Coding
SAP130	-1.03333	1.95534e-07	7.31487e-05	9.35	9.42	9.3	10.4	10.39	10.38	Homo sapiens Sin3A-associated protein, 130kDa (SAP130), transcript variant 1, mRNA.	chr2	-	128698791	128785694	Coding
VPS35	-1.03333	0.000873291	0.00670908	8.3	8.82	8.46	9.59	9.86	9.23	Homo sapiens vacuolar protein sorting 35 homolog (S. cerevisiae) (VPS35), mRNA.	chr16	-	46691891	46723144	Coding
ADAM9	-1.03	0.00186822	0.0113258	8.72	9.54	9.14	10.42	10.12	9.95	Homo sapiens ADAM metallopeptidase domain 9 (ADAM9), transcript variant 1, mRNA.	chr8	+	38854388	38962779	Coding
EMP2	-1.03	2.06668e-07	7.58273e-05	8.64	8.76	8.71	9.72	9.75	9.73	Homo sapiens epithelial membrane protein 2 (EMP2), mRNA.	chr16	-	10622279	10674555	Coding
HTT	-1.03	2.80565e-06	0.000234777	7.34	7.55	7.31	8.46	8.37	8.46	Homo sapiens huntingtin (HTT), mRNA.	chr4	+	3076408	3245687	Coding
PPA1	-1.03	0.000387503	0.00385271	9.79	10.21	9.8	11.01	11.2	10.68	Homo sapiens pyrophosphatase (inorganic) 1 (PPA1), mRNA.	chr10	-	71962586	71993667	Coding
SNTB2	-1.03	1.72727e-05	0.000525591	7.04	7.14	6.86	8.16	8.09	7.88	Homo sapiens syntrophin, beta 2 (dystrophin-associated protein A1, 59kDa, basic component 2) (SNTB2), mRNA.	chr16	+	69221032	69342955	Coding
SVIL	-1.03	7.95215e-05	0.00128685	6.68	6.96	6.43	7.75	7.74	7.67	Homo sapiens supervillin (SVIL), transcript variant 1, mRNA.	chr10	-	29746267	30025864	Coding
GTF2I	-1.02667	3.17241e-05	0.000730114	7.88	8.11	7.78	8.93	8.81	9.11	Homo sapiens general transcription factor IIi (GTF2I), transcript variant 5, mRNA.	chr7	+	74071994	74175026	Coding
TNFRSF9	-1.02667	6.78993e-05	0.00116527	5.3	5.76	5.45	6.59	6.6	6.4	Homo sapiens tumor necrosis factor receptor superfamily, member 9 (TNFRSF9), mRNA.	chr1	-	7975931	8003225	Coding
ARL6IP5	-1.02333	0.00185325	0.0112749	11.58	12.38	11.81	13.03	13.12	12.69	Homo sapiens ADP-ribosylation factor-like 6 interacting protein 5 (ARL6IP5), mRNA.	chr3	+	69134090	69155239	Coding
ATP2B4	-1.02333	1.16981e-05	0.000445283	8.54	8.88	8.75	9.82	9.67	9.75	Homo sapiens ATPase, Ca++ transporting, plasma membrane 4 (ATP2B4), transcript variant 1, mRNA.	chr1	+	203595689	203713209	Coding
CANX	-1.02333	0.000180813	0.00225178	12.16	12.73	12.38	13.57	13.35	13.42	Homo sapiens calnexin (CANX), transcript variant 2, mRNA.	chr5	+	179105629	179158639	Coding
DENND6A	-1.02333	0.000226141	0.00261702	7.15	7.52	6.93	8.32	8.26	8.09	Homo sapiens DENN/MADD domain containing 6A (DENND6A), mRNA.	chr3	-	57611181	57678816	Coding
UBE2T	-1.02333	0.000701133	0.00576094	6.47	6.6	6.87	7.7	7.99	7.32	Homo sapiens ubiquitin-conjugating enzyme E2T (putative) (UBE2T), mRNA.	chr1	-	202300785	202311108	Coding
C16orf62	-1.02	4.74613e-06	0.000307707	9.07	9.34	9.15	10.2	10.28	10.14	Homo sapiens chromosome 16 open reading frame 62 (C16orf62), mRNA.	chr16	+	19566737	19712485	Coding
DIMT1	-1.02	0.000516905	0.00470516	6.52	7	6.55	7.65	7.99	7.49	Homo sapiens DIM1 dimethyladenosine transferase 1 homolog (S. cerevisiae) (DIMT1), mRNA.	chr5	-	61683081	61699766	Coding
GAS2L3	-1.02	2.36106e-05	0.000638722	6.03	6	6.24	7.3	7.05	6.98	Homo sapiens growth arrest-specific 2 like 3 (GAS2L3), mRNA.	chr12	+	100967461	101018697	Coding
LPHN2	-1.02	4.52981e-05	0.000898381	5.06	5.23	4.82	6.16	6.09	5.92	Homo sapiens latrophilin 2 (LPHN2), mRNA.	chr1	+	81771845	82458107	Coding
TMEM138	-1.02	4.93105e-05	0.000947427	6.23	5.93	5.79	6.93	7.11	6.97	Homo sapiens transmembrane protein 138 (TMEM138), transcript variant 1, mRNA.	chr11	+	61129473	61136975	Coding
EIF4EBP2	-1.01667	7.02749e-06	0.000366824	7.14	6.99	6.83	8.05	8.03	7.93	Homo sapiens eukaryotic translation initiation factor 4E binding protein 2 (EIF4EBP2), mRNA.	chr10	+	72163861	72188374	Coding
RNF213	-1.01667	3.51159e-07	8.701e-05	6.52	6.64	6.51	7.56	7.56	7.6	Homo sapiens ring finger protein 213 (RNF213), transcript variant 3, mRNA.	chr17	+	78234660	78372581	Coding
WASL	-1.01667	3.50819e-05	0.000775093	9.12	9.45	9.21	10.44	10.25	10.14	Homo sapiens Wiskott-Aldrich syndrome-like (WASL), mRNA.	chr7	-	123321989	123389121	Coding
ABHD2	-1.01333	8.92373e-06	0.000402077	7.61	7.79	7.9	8.89	8.74	8.71	Homo sapiens abhydrolase domain containing 2 (ABHD2), transcript variant 1, mRNA.	chr15	+	89631381	89745591	Coding
CLOCK	-1.01333	0.000106175	0.00156305	6.55	6.99	6.52	7.77	7.6	7.73	Homo sapiens clock circadian regulator (CLOCK), transcript variant 2, mRNA.	chr4	-	56298643	56413305	Coding
TCERG1	-1.01333	1.31063e-05	0.000470028	6.48	6.82	6.67	7.74	7.58	7.69	Homo sapiens transcription elongation regulator 1 (TCERG1), transcript variant 2, mRNA.	chr5	+	145826873	145891524	Coding
CDK13	-1.01	0.000116617	0.0016754	8.21	8.57	8.11	9.25	9.2	9.47	Homo sapiens cyclin-dependent kinase 13 (CDK13), transcript variant 1, mRNA.	chr7	+	39989636	40136733	Coding
COG5	-1.01	0.000824227	0.00645543	6.63	7.11	6.44	7.81	7.89	7.51	Homo sapiens component of oligomeric golgi complex 5 (COG5), transcript variant 3, mRNA.	chr7	-	106842189	107204959	Coding
CPNE1	-1.01	6.67952e-06	0.000356104	11.03	10.84	10.71	11.85	11.85	11.91	Homo sapiens copine I (CPNE1), transcript variant 9, mRNA.	chr20	-	34213953	34262539	Coding
F2RL2	-1.01	5.28722e-05	0.000987034	5.45	5.41	5.43	6.56	6.6	6.16	Homo sapiens coagulation factor II (thrombin) receptor-like 2 (F2RL2), transcript variant 1, mRNA.	chr5	-	75911307	75919259	Coding
RHOBTB3	-1.01	1.11466e-05	0.000435839	6.46	6.71	6.41	7.63	7.52	7.46	Homo sapiens Rho-related BTB domain containing 3 (RHOBTB3), mRNA.	chr5	+	95049226	95160087	Coding
SH3D19	-1.01	1.71318e-06	0.000194852	6.36	6.38	6.18	7.36	7.33	7.26	Homo sapiens SH3 domain containing 19 (SH3D19), transcript variant 1, mRNA.	chr4	-	152041431	152149182	Coding
SLC25A13	-1.01	2.10686e-05	0.00059375	7.93	8.1	8.07	9.04	9.23	8.86	Homo sapiens solute carrier family 25 (aspartate/glutamate carrier), member 13 (SLC25A13), transcript variant 1, mRNA.	chr7	-	95749532	95951459	Coding
HIST1H2AI	-1.00667	9.02287e-06	0.000403041	6.93	6.92	6.77	7.82	7.77	8.05	Homo sapiens histone cluster 1, H2ai (HIST1H2AI), mRNA.	chr6	+	27775899	27776479	Coding
STX2	-1.00667	0.000184522	0.00228012	9.1	9.57	9.12	10.34	10.37	10.1	Homo sapiens syntaxin 2 (STX2), transcript variant 1, mRNA.	chr12	-	131274145	131323811	Coding
TTPAL	-1.00667	2.94501e-05	0.000704107	6.81	7.07	6.85	8.11	7.83	7.81	Homo sapiens tocopherol (alpha) transfer protein-like (TTPAL), transcript variant 2, mRNA.	chr20	+	43104526	43123244	Coding
NDRG3	-1.00667	1.1452e-05	0.000441398	11.66	11.91	11.69	12.69	12.9	12.69	Homo sapiens NDRG family member 3 (NDRG3), transcript variant 2, mRNA.	chr20	-	35280169	35374541	Coding
PPP1CC	-1.00333	0.000376295	0.00377661	10.61	11	10.81	12.03	11.91	11.49	Homo sapiens protein phosphatase 1, catalytic subunit, gamma isozyme (PPP1CC), transcript variant 2, mRNA.	chr12	-	111157485	111180783	Coding
EIF2S2	-1.00333	0.000442045	0.0042164	9.5	9.78	9.11	10.57	10.48	10.35	Homo sapiens eukaryotic translation initiation factor 2, subunit 2 beta, 38kDa (EIF2S2), mRNA.	chr20	-	32676104	32700138	Coding
MRPL42	-1.00333	4.40968e-05	0.000884672	6.58	6.6	6.23	7.55	7.52	7.35	Homo sapiens mitochondrial ribosomal protein L42 (MRPL42), transcript variant 1, mRNA.	chr12	+	93861264	93897548	Coding
PSMC1	-1.00333	0.00344567	0.0172818	10.85	11.62	11.23	12.38	12.49	11.84	Homo sapiens proteasome (prosome, macropain) 26S subunit, ATPase, 1 (PSMC1), mRNA.	chr14	+	90722839	90738969	Coding
NASP	-1	4.93801e-05	0.000947451	6.8	7.26	7.06	8.1	8.04	7.98	Homo sapiens nuclear autoantigenic sperm protein (histone-binding) (NASP), transcript variant 4, mRNA.	chr1	+	46049518	46084578	Coding
GADD45B	1.00667	5.11448e-05	0.00096613	7.93	7.93	8.31	6.94	7.07	7.14	Homo sapiens growth arrest and DNA-damage-inducible, beta (GADD45B), mRNA.	chr19	+	2476123	2478257	Coding
IL24	1.01667	0.00500252	0.022124	7.52	8.34	7.33	6.64	6.92	6.58	Homo sapiens interleukin 24 (IL24), transcript variant 3, mRNA.	chr1	+	207070788	207077484	Coding
ZNF622	1.01667	0.000518264	0.00471304	8.22	8.27	8.87	7.37	7.42	7.52	Homo sapiens zinc finger protein 622 (ZNF622), mRNA.	chr5	-	16451628	16465901	Coding
HSPB3	1.02333	0.00148108	0.00961741	4.84	5.68	5.49	4.4	4.33	4.21	Homo sapiens heat shock 27kDa protein 3 (HSPB3), mRNA.	chr5	+	53751431	53752214	Coding
HAS2	1.02667	0.00353849	0.0175764	7.3	8.22	7.41	6.75	6.69	6.41	Homo sapiens hyaluronan synthase 2 (HAS2), mRNA.	chr8	-	122624356	122653680	Coding
SLC7A8	1.03333	3.89725e-06	0.000280586	8.56	8.39	8.36	7.52	7.31	7.38	Homo sapiens solute carrier family 7 (amino acid transporter light chain, L system), member 8 (SLC7A8), transcript variant 1, mRNA.	chr14	-	23594504	23652850	Coding
FUT11	1.03667	2.7772e-05	0.000684576	7.15	7.56	7.31	6.21	6.38	6.32	Homo sapiens fucosyltransferase 11 (alpha (1,3) fucosyltransferase) (FUT11), transcript variant 1, mRNA.	chr10	+	75532049	75538821	Coding
RND3	1.03667	0.000448689	0.00425052	9.46	10.03	9.37	8.67	8.5	8.58	Homo sapiens Rho family GTPase 3 (RND3), transcript variant 1, mRNA.	chr2	-	151324707	151395525	Coding
CITED2	1.06	0.00131332	0.00893084	8.57	9.19	8.31	7.68	7.66	7.55	Homo sapiens Cbp/p300-interacting transactivator, with Glu/Asp-rich carboxy-terminal domain, 2 (CITED2), transcript variant 2, mRNA.	chr6	-	139693393	139695785	Coding
CPA4	1.06667	9.24472e-07	0.000151318	10	9.98	10.02	8.81	8.96	9.03	Homo sapiens carboxypeptidase A4 (CPA4), transcript variant 2, mRNA.	chr7	+	129932974	129964020	Coding
GREM1	1.07667	0.000789786	0.00627324	11.24	11.91	11.3	10.51	10.54	10.17	Homo sapiens gremlin 1, DAN family BMP antagonist (GREM1), transcript variant 3, mRNA.	chr15	+	33010175	33026870	Coding
IL1RN	1.08333	0.000378656	0.00378835	6.22	6.42	5.7	4.98	5.05	5.06	Homo sapiens interleukin 1 receptor antagonist (IL1RN), transcript variant 3, mRNA.	chr2	+	113856937	113891593	Coding
SLC2A3	1.08333	0.000710638	0.00582197	9.92	10.58	10.02	9.07	9.32	8.88	Homo sapiens solute carrier family 2 (facilitated glucose transporter), member 3 (SLC2A3), mRNA.	chr12	-	8071824	8088892	Coding
KRTAP2-3	1.09667	0.0020181	0.0118922	5.07	5.12	5.3	3.73	3.83	4.64	Homo sapiens keratin associated protein 2-3 (KRTAP2-3), mRNA.	chr17	-	39215492	39216366	Coding
STC2	1.10667	4.98339e-05	0.000952686	6.19	6.47	6.72	5.32	5.4	5.34	Homo sapiens stanniocalcin 2 (STC2), mRNA.	chr5	-	172741716	172756506	Coding
SLC7A5	1.12333	0.000183028	0.00227195	8.1	7.82	8.47	7.11	7.01	6.9	Homo sapiens solute carrier family 7 (amino acid transporter light chain, L system), member 5 (SLC7A5), mRNA.	chr16	-	87863622	87903125	Coding
UBL4B	1.12333	0.000756705	0.00605841	5.75	5.58	4.95	4.17	4.32	4.42	Homo sapiens ubiquitin-like 4B (UBL4B), mRNA.	chr1	+	110655062	110656569	Coding
MMP1	1.12667	0.00166538	0.010421	7.84	8.61	8.02	7.07	7.32	6.7	Homo sapiens matrix metallopeptidase 1 (interstitial collagenase) (MMP1), transcript variant 2, mRNA.	chr11	-	102660641	102668966	Coding
FAM162A	1.14333	0.000319739	0.00334263	7.23	7.72	7.12	6.46	6.11	6.07	Homo sapiens family with sequence similarity 162, member A (FAM162A), mRNA.	chr3	+	122103023	122131181	Coding
ATP6V0B	1.16	0.000134555	0.00184426	9.58	9.13	9.71	8.19	8.28	8.47	Homo sapiens ATPase, H+ transporting, lysosomal 21kDa, V0 subunit b (ATP6V0B), transcript variant 2, mRNA.	chr1	+	44440320	44443972	Coding
HIST2H2BE	1.18333	3.51816e-05	0.000775093	8.5	8.66	8.32	7.5	7.08	7.35	Homo sapiens histone cluster 2, H2be (HIST2H2BE), mRNA.	chr1	-	149856009	149858232	Coding
POLR2A	1.19333	2.97126e-05	0.00070596	10.91	10.56	10.9	9.52	9.47	9.8	Homo sapiens polymerase (RNA) II (DNA directed) polypeptide A, 220kDa (POLR2A), mRNA.	chr17	+	7387698	7417935	Coding
ENO2	1.20667	2.20062e-07	7.68115e-05	11.59	11.44	11.51	10.32	10.24	10.36	Homo sapiens enolase 2 (gamma, neuronal) (ENO2), mRNA.	chr12	+	7023491	7032861	Coding
HK2	1.21	1.52647e-05	0.000496201	8.98	9.3	8.86	7.93	7.79	7.79	Homo sapiens hexokinase 2 (HK2), mRNA.	chr2	+	75059782	75120486	Coding
KCTD5	1.24333	3.40401e-06	0.000265082	9.82	9.9	10.18	8.71	8.74	8.72	Homo sapiens potassium channel tetramerization domain containing 5 (KCTD5), mRNA.	chr16	+	2732495	2759031	Coding
MT1X	1.24333	2.97622e-05	0.000705978	12.96	12.97	13.19	11.84	11.53	12.02	Homo sapiens metallothionein 1X (MT1X), mRNA.	chr16	+	56716336	56718108	Coding
ANGPTL4	1.27667	4.93676e-06	0.000312488	6.39	6.38	6.09	4.92	4.96	5.15	Homo sapiens angiopoietin-like 4 (ANGPTL4), transcript variant 3, mRNA.	chr19	+	8429011	8439257	Coding
JUNB	1.29	2.61562e-05	0.000664492	7.51	7.34	7.68	6.47	6.17	6.02	Homo sapiens jun B proto-oncogene (JUNB), mRNA.	chr19	+	12902310	12904125	Coding
FAM218A	1.29333	0.000340818	0.00349595	6.79	7.48	6.67	5.66	5.77	5.63	Homo sapiens family with sequence similarity 218, member A (FAM218A), mRNA.	chr4	+	165878100	165880274	Coding
SCG5	1.33333	7.48545e-05	0.00123864	7.75	8.12	7.48	6.52	6.55	6.28	Homo sapiens secretogranin V (7B2 protein) (SCG5), transcript variant 1, mRNA.	chr15	+	32933870	32989299	Coding
VEGFA	1.35667	1.56692e-07	6.87426e-05	10	10.18	10.04	8.7	8.67	8.78	Homo sapiens vascular endothelial growth factor A (VEGFA), transcript variant 1, mRNA.	chr6	+	43737921	43754224	Coding
SDC4	1.39333	1.57404e-06	0.000193749	13.64	14.01	13.79	12.43	12.45	12.38	Homo sapiens syndecan 4 (SDC4), mRNA.	chr20	-	43953928	43977064	Coding
IGFBP3	1.41	1.49315e-05	0.000491926	6.61	7	7.16	5.47	5.56	5.51	Homo sapiens insulin-like growth factor binding protein 3 (IGFBP3), transcript variant 2, mRNA.	chr7	-	45951844	45961473	Coding
F3	1.45	3.10268e-05	0.000723762	8.14	8.77	8.64	7.09	7.03	7.08	Homo sapiens coagulation factor III (thromboplastin, tissue factor) (F3), transcript variant 2, mRNA.	chr1	-	94994732	95007413	Coding
ALDOC	1.47	3.30558e-05	0.000751695	7.95	8.23	7.58	6.37	6.57	6.41	Homo sapiens aldolase C, fructose-bisphosphate (ALDOC), mRNA.	chr17	-	26900133	26903952	Coding
EGR2	1.48667	2.04896e-05	0.000584745	6.52	6.91	6.32	5	5.07	5.22	Homo sapiens early growth response 2 (EGR2), transcript variant 1, mRNA.	chr10	-	64571756	64679660	Coding
BHLHE40	1.51	1.1782e-07	6.64796e-05	8.82	8.82	8.87	7.32	7.45	7.21	Homo sapiens basic helix-loop-helix family, member e40 (BHLHE40), mRNA.	chr3	+	5020801	5027008	Coding
LOX	1.52333	6.22737e-05	0.00110729	9.88	10.64	10.42	8.85	8.79	8.73	Homo sapiens lysyl oxidase (LOX), transcript variant 2, mRNA.	chr5	-	121398890	121414206	Coding
IGFBP1	1.54667	4.83832e-05	0.000938113	6.46	5.79	6.16	4.4	4.59	4.78	Homo sapiens insulin-like growth factor binding protein 1 (IGFBP1), mRNA.	chr7	+	45927956	45933267	Coding
DUSP1	1.57333	5.44026e-05	0.00100772	8.3	8.81	8.13	6.9	6.99	6.63	Homo sapiens dual specificity phosphatase 1 (DUSP1), mRNA.	chr5	-	172195093	172198203	Coding
ADM	1.58667	9.01165e-07	0.000149863	6.61	6.98	6.93	5.27	5.25	5.24	Homo sapiens adrenomedullin (ADM), mRNA.	chr11	+	10326227	10328944	Coding
RGS2	1.63	0.000257118	0.00287856	8.15	8.97	7.98	6.81	6.77	6.63	Homo sapiens regulator of G-protein signaling 2 (RGS2), mRNA.	chr1	+	192778169	192781407	Coding
CHI3L1	1.67333	1.76717e-06	0.000198283	8.92	8.85	8.52	7.14	7.17	6.96	Homo sapiens chitinase 3-like 1 (cartilage glycoprotein-39) (CHI3L1), mRNA.	chr1	-	203148059	203155922	Coding
IER3	1.72944	3.4629e-06	0.000265868	11.0033	11.5383	11.335	9.56833	9.64	9.48	Homo sapiens immediate early response 3 (IER3), mRNA.	chr6	-	30710976	30712331	Coding
DDIT4	1.90667	1.38515e-05	0.00048137	8.53	9.06	8.96	7.14	7.06	6.63	Homo sapiens DNA-damage-inducible transcript 4 (DDIT4), mRNA.	chr10	+	74033677	74035797	Coding
IL1A	1.90667	5.19185e-05	0.000975915	6.41	7.31	6.58	4.83	4.96	4.79	Homo sapiens interleukin 1, alpha (IL1A), mRNA.	chr2	-	113531492	113542971	Coding
HMOX1	1.97	1.19723e-06	0.000172792	8.41	8.17	8.7	6.52	6.46	6.39	Homo sapiens heme oxygenase (decycling) 1 (HMOX1), mRNA.	chr22	+	35776354	35790207	Coding
TMEM45A	2.09333	1.84089e-06	0.00019941	7.23	7.76	7.78	5.5	5.46	5.53	Homo sapiens transmembrane protein 45A (TMEM45A), mRNA.	chr3	+	100211463	100296288	Coding
C10orf10	2.11	1.28056e-06	0.000178335	6.73	6.93	7.24	4.72	4.83	5.02	Homo sapiens chromosome 10 open reading frame 10 (C10orf10), mRNA.	chr10	-	45466429	45474330	Coding
BNIP3	2.16667	9.30709e-08	6.23085e-05	11.99	12.15	12.21	9.95	10.11	9.79	Homo sapiens BCL2/adenovirus E1B 19kDa interacting protein 3 (BNIP3), mRNA.	chr10	-	133781187	133795435	Coding
SLC16A6P1	2.17333	1.66859e-05	0.00051513	6.89	7.63	7.37	5.44	4.96	4.97	havana:known chromosome:GRCh38:17:64953683:64956546:1 gene:ENSG00000232457 gene_biotype:transcribed_unprocessed_pseudogene transcript_biotype:transcribed_unprocessed_pseudogene	chr17	+	62950242	62952716	Coding
ERRFI1	2.22333	1.43956e-05	0.000486553	12.72	13.44	13.59	11.02	11.03	11.03	Homo sapiens ERBB receptor feedback inhibitor 1 (ERRFI1), mRNA.	chr1	-	8064464	8086393	Coding
SERPINB2	2.23667	1.17577e-09	2.24325e-05	7.4	7.5	7.44	5.16	5.25	5.22	Homo sapiens serpin peptidase inhibitor, clade B (ovalbumin), member 2 (SERPINB2), transcript variant 1, mRNA.	chr18	+	61538926	61603345	Coding
CA9	2.34667	7.28738e-09	4.05513e-05	9.3	9.4	9.5	6.97	7.05	7.14	Homo sapiens carbonic anhydrase IX (CA9), mRNA.	chr9	+	35673710	35681156	Coding
IL1B	2.62	6.06434e-06	0.000339578	17.43	17.25	16.59	14.38	14.69	14.34	Homo sapiens interleukin 1, beta (IL1B), mRNA.	chr2	-	113587328	113594480	Coding
PI3	2.70667	1.60009e-05	0.000505486	8.25	8.64	7.56	5.29	5.38	5.66	Homo sapiens peptidase inhibitor 3, skin-derived (PI3), mRNA.	chr20	+	43803517	43805185	Coding
HILPDA	2.71667	2.41879e-07	7.95657e-05	7.97	8.46	8.31	5.46	5.72	5.41	Homo sapiens hypoxia inducible lipid droplet-associated (HILPDA), transcript variant 2, mRNA.	chr7	+	128095884	128109251	Coding
SLC2A1	2.79	4.29344e-08	4.55113e-05	9.97	9.94	10.34	7.27	7.24	7.37	Homo sapiens solute carrier family 2 (facilitated glucose transporter), member 1 (SLC2A1), mRNA.	chr1	-	43391046	43424847	Coding
NDRG1	2.89667	3.84011e-08	4.55113e-05	9.82	10.2	10.26	7.19	7.19	7.21	Homo sapiens N-myc downstream regulated 1 (NDRG1), transcript variant 1, mRNA.	chr8	-	134249414	134314265	Coding
CXCL8	3.02667	5.1954e-06	0.000320099	14.79	15.58	15.02	12.08	12.48	11.75	Homo sapiens chemokine (C-X-C motif) ligand 8 (CXCL8), mRNA.	chr4	+	74606223	74609433	Coding
IL6	3.03333	1.22151e-06	0.000172792	8.95	9.56	9.32	6.32	6.51	5.9	Homo sapiens interleukin 6 (IL6), mRNA.	chr7	+	22765503	22771621	Coding
LIF	3.13	9.0331e-07	0.000149863	9.08	9.66	9.09	5.83	6.34	6.27	Homo sapiens leukemia inhibitory factor (LIF), transcript variant 1, mRNA.	chr22	-	30636436	30642840	Coding
SLC16A6	3.30667	2.59599e-05	0.000663713	9.21	10.58	9.54	6.78	6.39	6.24	Homo sapiens solute carrier family 16, member 6 (SLC16A6), transcript variant 1, mRNA.	chr17	-	66263167	66287405	Coding
PTGS2	3.76667	0.000217987	0.00254995	12.46	13.97	11.58	9.09	8.94	8.68	Homo sapiens prostaglandin-endoperoxide synthase 2 (prostaglandin G/H synthase and cyclooxygenase) (PTGS2), mRNA.	chr1	-	186640923	186649559	Coding
CCL20	5.11333	9.2794e-07	0.000151318	10.56	11.95	11.32	6.01	6.11	6.37	Homo sapiens chemokine (C-C motif) ligand 20 (CCL20), transcript variant 2, mRNA.	chr2	+	228678558	228682280	Coding

## Sheet: Table S2 Primary antibodies
Table S2: Primary antibodies used in the study
Antigen	Mod-Site	Supplier	Product No.	Species
Alpha Tubulin		Proteintech	11224-1-AP	R
CDC2		Cell Signaling Technology	28439	R
EGFR		Abclonal	A11351	R
EGFR		Santa cruz Biotechnology	sc-80543	M
EGFR		Proteintech	66455-1-lg	M
ERK1/2		Proteintech	11257-1-AP	R
GAPDH		Proteintech	60004-1-lg	M
LaminB1		Proteintech	66095-1-lg	M
mTOR		Proteintech	66888-1-lg	M
p-CDC2	Tyr15	Cell Signaling Technology	9111	R
P-EGFR	Tyr1173	Abclonal	AP0992	R
P-ERK1/2	Thr202/Thr204	Cell Signaling Technology	4370	R
p-Histone H3 (PHH3)	Ser10	Proteintech	66863-1-lg	M
p-mTOR	Ser2448	Cell Signaling Technology	5536	R
p-WEE1	Ser642	Cell Signaling Technology	4910	R
WEE1		Cell Signaling Technology	13084	R
γ-H2AX	Ser139	Cell Signaling Technology	9718	R
KPNA2		Proteintech	10819-1-ap	R

## Sheet: Table S3 siRNA sequences
Table S3: siRNA Sequences used in the study
Species	Symbol	The targeting sequence (5’-3’)
Human	EGFR-2482	CCCGUCGCUAUCAAGGAAUUA
Human	EGFR-2482	UAAUUCCUUGAUAGCGACGGG
Human	EGFR-1261	CGCAAAGUGUGUAACGGAAUA
Human	EGFR-1261	UAUUCCGUUACACACUUUGCG
Human	EGFR-3864	GCCACAAAGCAGUGAAUUUAU
Human	EGFR-3864	AUAAAUUCACUGCUUUGUGGC
Human	KPNA2-1400	GCAUCAUGAUGAUCCAGAATT
Human	KPNA2-1527	GGAGCUUCUGAAUUGCCAATT
Human	KPNA2-1818	GCCGUGACCAACUAUACCATT
Human	KPNA2-1400	UUCUGGAUCAUCAUGAUGCTT
Human	KPNA2-1527	UUGGCAAUUCAGAAGCUCCTT
Human	KPNA2-1818	UGGUAUAGUUGGUCACGGCTT
Human	Negative control	UUCUCCGAACGUGUCACGU
Human	Negative control	ACGUGACACGUUCGGAGAA

## Sheet: Table S4 Plasmid sequences 
Table S4: Plasmid sequences used in the study
EGFR-WT	GCTAGCATGGACTACAAGGACGACGACGACAAGGATTACAAGGATGATGATGATAAGGACTATAAGGACGATGATGACAAGCGACCCTCCGGGACGGCCGGGGCAGCGCTCCTGGCGCTGCTGGCTGCGCTCTGCCCGGCGAGTCGGGCTCTGGAGGAAAAGAAAGTTTGCCAAGGCACGAGTAACAAGCTCACGCAGTTGGGCACTTTTGAAGATCATTTTCTCAGCCTCCAGAGGATGTTCAATAACTGTGAGGTGGTCCTTGGGAATTTGGAAATTACCTATGTGCAGAGGAATTATGATCTTTCCTTCTTAAAGACCATCCAGGAGGTGGCTGGTTATGTCCTCATTGCCCTCAACACAGTGGAGCGAATTCCTTTGGAAAACCTGCAGATCATC…
EGFR-E762V	GCTAGCATGCGACCCTCCGGGACGGCCGGGGCAGCGCTCCTGGCGCTGCTGGCTGCGCTCTGCCCGGCGAGTCGGGCTCTGGAGGAAAAGAAAGTTTGCCAAGGCACGAGTAACAAGCTCACGCAGTTGGGCACTTTTGAAGATCATTTTCTCAGCCTCCAGAGGATGTTCAATAACTGTGAGGTGGTCCTTGGGAATTTGGAAATTACCTATGTGCAGAGGAATTATGATCTTTCCTTCTTAAAGACCATCCAGGAGGTGGCTGGTTATGTCCTCATTGCCCTCAACACAGTGGAGCGAATTCCTTTGGAAAACCTGCAGATCATCAGAGGAAATATGTACTACGAAAATTCCTATGCCTTAGCAGTCTTATCTAACTATGATGCAAATAAAACCGGA…

## Sheet: Table S5 Different peptide
Table S5: Different peptides identified by Lip-MS: Criteria |Log2FC|≥2 and P adj ＜0.01. E1-1/2/3: Z5 treatment groups; E2-1/2/3: DMSO treatment groups
Protein_Peptide	Peptide_range	PG.ProteinAccessions	PG.Genes	PG.ProteinDescriptions	PEP.StrippedSequence	Mean_T	Mean_C	T_VS_C_log2fc	T_VS_C_pvalue	T_VS_C-log10_pvalue	T_VS_C_padjust	E1-1	E1-2	E1-3	E2-1	E2-2	E2-3
P00533_LLNWCVQIAK	P00533[814~823]	P00533	EGFR	Epidermal growth factor receptor	LLNWCVQIAK	447420	5.79626e+06	-3.69542	8.29417e-07	6.08123	0.000425861	271996	612149	458115	5.77369e+06	5756973	5.85812e+06
P00533_TFGSKPYDGIPASEISSILEK	P00533[909~929]	P00533	EGFR	Epidermal growth factor receptor	TFGSKPYDGIPASEISSILEK	821726	3.31021e+06	-2.01019	1.23508e-06	5.9083	0.000444998	851327	848777	765074	3323403	3.22679e+06	3.38045e+06
P00533_WMALESILH	P00533[880~888]	P00533	EGFR	Epidermal growth factor receptor	WMALESILH	15511.2	73262.1	-2.23976	2.11809e-06	5.67406	0.000520989	15106.7	16109.7	15317.2	74590.1	74684.7	70511.4
P00533_VWELMTFGSK	P00533[904~913]	P00533	EGFR	Epidermal growth factor receptor	VWELMTFGSK	11643.9	565294	-5.60135	3.45843e-06	5.46112	0.000592641	12202.7	10424.4	12304.7	567719	590433	537730
P00533_MTFGSKPYDGIPASEISSILEK	P00533[908~929]	P00533	EGFR	Epidermal growth factor receptor	MTFGSKPYDGIPASEISSILEK	103302	774443	-2.90629	4.28682e-06	5.36786	0.000639275	103328	99448.4	107130	784115	737042	802173
P00533_LLGICLTS	P00533[777~784]	P00533	EGFR	Epidermal growth factor receptor	LLGICLTS	834377	5.37533e+06	-2.68758	1.12206e-05	4.94998	0.000875771	812810	917123	773198	5575814	5.05303e+06	5.49715e+06
P00533_DNIGSQYLLNW	P00533[807~817]	P00533	EGFR	Epidermal growth factor receptor	DNIGSQYLLNW	298236	3.475e+06	-3.54249	1.68031e-05	4.77461	0.00106747	293321	304606	296781	3.24487e+06	3.69588e+06	3.48425e+06
P00533_TVWELMTFGSK	P00533[903~913]	P00533	EGFR	Epidermal growth factor receptor	TVWELMTFGSK	2567.4	16534.7	-2.68712	1.76609e-05	4.75299	0.00109939	1923.93	2638.59	3139.68	16436.3	15790.6	17377.2
P00533_PYDGIPASEISSILEK	P00533[914~929]	P00533	EGFR	Epidermal growth factor receptor	PYDGIPASEISSILEK	3.35913e+06	1.51343e+07	-2.17167	3.24558e-05	4.48871	0.00144182	2.3526e+06	3.72181e+06	4.00298e+06	14624333	15407713	15370970
P00533_VLGSGAF	P00533[717~723]	P00533	EGFR	Epidermal growth factor receptor	VLGSGAF	1.89418e+07	4.4482e+06	2.09028	5.09174e-05	4.29313	0.00172534	20078062	19130392	17616902	3.83821e+06	4.56951e+06	4.93688e+06
P00533_DNIGSQYLLNWCVQ	P00533[807~820]	P00533	EGFR	Epidermal growth factor receptor	DNIGSQYLLNWCVQ	19788.8	188587	-3.25248	5.96146e-05	4.22465	0.00184121	21833.3	8758.64	28774.4	175182	201140	189440
P00533_LPQPPICTIDVYMI	P00533[933~946]	P00533	EGFR	Epidermal growth factor receptor	LPQPPICTIDVYMI	729.074	56552.8	-6.27739	6.98342e-05	4.15593	0.00200641	648.51	841.058	697.655	56310.9	50998.6	62348.9
P00533_LVIQGDER	P00533[979~986]	P00533	EGFR	Epidermal growth factor receptor	LVIQGDER	1679.68	79500.7	-5.56471	8.69388e-05	4.06079	0.00223997	417.567	4419.33	202.155	83290.6	84929.2	70282.3
P00533_GIPASEISSILEK	P00533[917~929]	P00533	EGFR	Epidermal growth factor receptor	GIPASEISSILEK	41182.7	270200	-2.71392	9.15477e-05	4.03835	0.00230148	51884.4	41166.6	30497	264565	251006	295031
P00533_GVTVWELMTFGSK	P00533[901~913]	P00533	EGFR	Epidermal growth factor receptor	GVTVWELMTFGSK	32213.6	687275	-4.41514	0.00010025	3.99892	0.00240794	39963.4	26785.9	29891.5	658253	770017	633555
P00533_EILDEAYVMASVDNPHVCR	P00533[758~776]	P00533	EGFR	Epidermal growth factor receptor	EILDEAYVMASVDNPHVCR	15597.7	72248.9	-2.21165	0.000102265	3.99027	0.00242823	20493.5	12827.5	13471.9	77287.6	67946	71513.1
P00533_IYTHQSDVWSY	P00533[890~900]	P00533	EGFR	Epidermal growth factor receptor	IYTHQSDVWSY	4023713	4.32426e+07	-3.42585	0.000149302	3.82593	0.00291613	3783800	3475710	4811629	43351620	38401808	47974380
P00533_VYMIMVK	P00533[943~949]	P00533	EGFR	Epidermal growth factor receptor	VYMIMVK	11310.6	319597	-4.82051	0.000183299	3.73684	0.00323451	6849.89	17869.7	9212.11	365343	298248	295201
P00533_LPQPPICTIDVYMIMVK	P00533[933~949]	P00533	EGFR	Epidermal growth factor receptor	LPQPPICTIDVYMIMVK	24733.7	405680	-4.03579	0.000191216	3.71848	0.00328966	22583.4	27315.7	24301.9	442832	425364	348844
P00533_LGSGAFGTVYK	P00533[718~728]	P00533	EGFR	Epidermal growth factor receptor	LGSGAFGTVYK	99424.4	502679	-2.33797	0.000217924	3.66169	0.00351992	115897	62925.9	119451	553772	483469	470797
P00533_EHKDNIGSQYLLNW	P00533[804~817]	P00533	EGFR	Epidermal growth factor receptor	EHKDNIGSQYLLNW	31470.9	138719	-2.14007	0.000223412	3.65089	0.00356205	31083.7	29072.4	34256.5	134814	154694	126647
P00533_LPQPPICTIDVYMIM	P00533[933~947]	P00533	EGFR	Epidermal growth factor receptor	LPQPPICTIDVYMIM	8894.49	656604	-6.20597	0.000237134	3.62501	0.00369848	10511.6	7472.77	8699.06	642339	752767	574706
P00533_IYTHQSDVWSYGVT	P00533[890~903]	P00533	EGFR	Epidermal growth factor receptor	IYTHQSDVWSYGVT	11245.6	478430	-5.41087	0.000267245	3.57309	0.00396576	13850	9717.46	10169.4	438648	441075	555567
P00533_ELMTFGSKPYDGIPASEISSILEK	P00533[906~929]	P00533	EGFR	Epidermal growth factor receptor	ELMTFGSKPYDGIPASEISSILEK	77865.4	1.34208e+06	-4.10735	0.000276781	3.55786	0.00404305	62758.2	92347.9	78490.1	1.44144e+06	1.13211e+06	1.4527e+06
P00533_ELMTFGSK	P00533[906~913]	P00533	EGFR	Epidermal growth factor receptor	ELMTFGSK	426386	2.11915e+06	-2.31325	0.000297907	3.52592	0.00418638	483893	211552	583712	2073209	2.29488e+06	1.98935e+06
P00533_FRELIIE	P00533[961~967]	P00533	EGFR	Epidermal growth factor receptor	FRELIIE	12907.3	2044.36	2.65847	0.000326432	3.48621	0.0044404	11532.8	12677.2	14511.9	2054.85	2685.86	1392.35
P00533_DNIGSQYLLNWCVQIAK	P00533[807~823]	P00533	EGFR	Epidermal growth factor receptor	DNIGSQYLLNWCVQIAK	5952.16	280376	-5.55781	0.00040997	3.38725	0.00503299	6411.37	5635.85	5809.24	330953	253789	256388
P00533_KGMNYLEDR	P00533[823~831]	P00533	EGFR	Epidermal growth factor receptor	KGMNYLEDR	83657.6	334906	-2.00119	0.000441614	3.35496	0.0052506	79642.8	79121.3	92208.8	376300	332442	295977
P00533_VPIKWMALESILHR	P00533[876~889]	P00533	EGFR	Epidermal growth factor receptor	VPIKWMALESILHR	253621	1.22588e+06	-2.27307	0.00052782	3.27751	0.00579517	214202	298340	248320	1294427	1.3404e+06	1.04281e+06
P00533_GERLPQPPICTIDVY	P00533[930~944]	P00533	EGFR	Epidermal growth factor receptor	GERLPQPPICTIDVY	55580.5	9134.06	2.60525	0.000558752	3.25278	0.00597365	54561.1	60779.4	51401.1	5622.59	5188.12	16591.5
P00533_GAFGTVYK	P00533[721~728]	P00533	EGFR	Epidermal growth factor receptor	GAFGTVYK	60028	250795	-2.0628	0.000606657	3.21706	0.00628343	72024.4	63538	44521.7	266676	215499	270209
P00533_LNWCVQIAK	P00533[815~823]	P00533	EGFR	Epidermal growth factor receptor	LNWCVQIAK	5916.9	53985.1	-3.18965	0.000688286	3.16223	0.0067441	2525.22	8514.19	6711.29	55648.2	61244.7	45062.3
P00533_GSGAFGTVYK	P00533[719~728]	P00533	EGFR	Epidermal growth factor receptor	GSGAFGTVYK	626204	3919009	-2.64579	0.000809559	3.09175	0.00747067	731414	583807	563390	4316188	4236450	3204389
P00533_YLLNWCVQIAK	P00533[813~823]	P00533	EGFR	Epidermal growth factor receptor	YLLNWCVQIAK	288428	2.51186e+06	-3.12247	0.000844452	3.07343	0.00767255	235896	335752	293636	2779665	2.73413e+06	2021773
P00533_LLGICLTST	P00533[777~785]	P00533	EGFR	Epidermal growth factor receptor	LLGICLTST	35143.2	1.08628e+06	-4.95001	0.00112389	2.94928	0.00910561	37204.9	36219.1	32005.7	910629	1.33025e+06	1.01798e+06

## Sheet: TableS6 RAW data of LIP-MS
Table S6: RAW data of Lip-MS
Protein_Peptide	Peptide_range	PG.ProteinAccessions	PG.Genes	PG.ProteinDescriptions	PEP.StrippedSequence	Mean_T	Mean_C	T_VS_C_log2fc	T_VS_C_pvalue	T_VS_C_padjust	Z5-1	Z5-2	Z5-3	CTR-1	CTR-2	CTR-3
P00533_LLNWCVQIAK	P00533[814~823]	P00533	EGFR	Epidermal growth factor receptor	LLNWCVQIAK	447420	5.79626e+06	-3.69542	8.29417e-07	0.000425861	271996	612149	458115	5.77369e+06	5756973	5.85812e+06
P00533_TFGSKPYDGIPASEISSILEK	P00533[909~929]	P00533	EGFR	Epidermal growth factor receptor	TFGSKPYDGIPASEISSILEK	821726	3.31021e+06	-2.01019	1.23508e-06	0.000444998	851327	848777	765074	3323403	3.22679e+06	3.38045e+06
P00533_WMALESILH	P00533[880~888]	P00533	EGFR	Epidermal growth factor receptor	WMALESILH	15511.2	73262.1	-2.23976	2.11809e-06	0.000520989	15106.7	16109.7	15317.2	74590.1	74684.7	70511.4
P00533_VWELMTFGSK	P00533[904~913]	P00533	EGFR	Epidermal growth factor receptor	VWELMTFGSK	11643.9	565294	-5.60135	3.45843e-06	0.000592641	12202.7	10424.4	12304.7	567719	590433	537730
P00533_MTFGSKPYDGIPASEISSILEK	P00533[908~929]	P00533	EGFR	Epidermal growth factor receptor	MTFGSKPYDGIPASEISSILEK	103302	774443	-2.90629	4.28682e-06	0.000639275	103328	99448.4	107130	784115	737042	802173
P00533_MPFGCLLDYVR	P00533[793~803]	P00533	EGFR	Epidermal growth factor receptor	MPFGCLLDYVR	2.9614e+06	1.69793e+06	0.802503	8.6009e-06	0.000777949	2.97845e+06	2.92411e+06	2.98165e+06	1.73752e+06	1.7376e+06	1618675
P00533_PYDGIPASEISSIL	P00533[914~927]	P00533	EGFR	Epidermal growth factor receptor	PYDGIPASEISSIL	2335959	6.40379e+06	-1.45491	9.23714e-06	0.000809789	2.17746e+06	2.37824e+06	2.45218e+06	6182868	6585217	6443299
P00533_LLGICLTS	P00533[777~784]	P00533	EGFR	Epidermal growth factor receptor	LLGICLTS	834377	5.37533e+06	-2.68758	1.12206e-05	0.000875771	812810	917123	773198	5575814	5.05303e+06	5.49715e+06
P00533_DNIGSQYLLNW	P00533[807~817]	P00533	EGFR	Epidermal growth factor receptor	DNIGSQYLLNW	298236	3.475e+06	-3.54249	1.68031e-05	0.00106747	293321	304606	296781	3.24487e+06	3.69588e+06	3.48425e+06
P00533_TVWELMTFGSK	P00533[903~913]	P00533	EGFR	Epidermal growth factor receptor	TVWELMTFGSK	2567.4	16534.7	-2.68712	1.76609e-05	0.00109939	1923.93	2638.59	3139.68	16436.3	15790.6	17377.2
P00533_CWMIDAD	P00533[950~956]	P00533	EGFR	Epidermal growth factor receptor	CWMIDAD	578385	153777	1.91119	1.85196e-05	0.00111085	547354	592145	595655	164444	160496	136391
P00533_PYDGIPASEISSILEK	P00533[914~929]	P00533	EGFR	Epidermal growth factor receptor	PYDGIPASEISSILEK	3.35913e+06	1.51343e+07	-2.17167	3.24558e-05	0.00144182	2.3526e+06	3.72181e+06	4.00298e+06	14624333	15407713	15370970
P00533_PASEISSILEK	P00533[919~929]	P00533	EGFR	Epidermal growth factor receptor	PASEISSILEK	158284	564390	-1.83418	4.59131e-05	0.00163824	142683	175043	157126	590711	575703	526755
P00533_VLGSGAF	P00533[717~723]	P00533	EGFR	Epidermal growth factor receptor	VLGSGAF	1.89418e+07	4.4482e+06	2.09028	5.09174e-05	0.00172534	20078062	19130392	17616902	3.83821e+06	4.56951e+06	4.93688e+06
P00533_PFGCLLDYVR	P00533[794~803]	P00533	EGFR	Epidermal growth factor receptor	PFGCLLDYVR	134890	213835	-0.664714	5.28564e-05	0.00176039	129258	141415	133997	208905	215778	216823
P00533_DNIGSQYLLNWCVQ	P00533[807~820]	P00533	EGFR	Epidermal growth factor receptor	DNIGSQYLLNWCVQ	19788.8	188587	-3.25248	5.96146e-05	0.00184121	21833.3	8758.64	28774.4	175182	201140	189440
P00533_DGIPASEISSILEK	P00533[916~929]	P00533	EGFR	Epidermal growth factor receptor	DGIPASEISSILEK	69796	278462	-1.99626	6.90574e-05	0.00199584	82677.3	63530.4	63180.5	298838	264758	271790
P00533_LPQPPICTIDVYMI	P00533[933~946]	P00533	EGFR	Epidermal growth factor receptor	LPQPPICTIDVYMI	729.074	56552.8	-6.27739	6.98342e-05	0.00200641	648.51	841.058	697.655	56310.9	50998.6	62348.9
P00533_LVIQGDER	P00533[979~986]	P00533	EGFR	Epidermal growth factor receptor	LVIQGDER	1679.68	79500.7	-5.56471	8.69388e-05	0.00223997	417.567	4419.33	202.155	83290.6	84929.2	70282.3
P00533_GIPASEISSILEK	P00533[917~929]	P00533	EGFR	Epidermal growth factor receptor	GIPASEISSILEK	41182.7	270200	-2.71392	9.15477e-05	0.00230148	51884.4	41166.6	30497	264565	251006	295031
P00533_GVTVWELMTFGSK	P00533[901~913]	P00533	EGFR	Epidermal growth factor receptor	GVTVWELMTFGSK	32213.6	687275	-4.41514	0.00010025	0.00240794	39963.4	26785.9	29891.5	658253	770017	633555
P00533_EILDEAYVMASVDNPHVCR	P00533[758~776]	P00533	EGFR	Epidermal growth factor receptor	EILDEAYVMASVDNPHVCR	15597.7	72248.9	-2.21165	0.000102265	0.00242823	20493.5	12827.5	13471.9	77287.6	67946	71513.1
P00533_LPQPPICTIDVYM	P00533[933~945]	P00533	EGFR	Epidermal growth factor receptor	LPQPPICTIDVYM	64579.7	141483	-1.13147	0.000111086	0.00251691	63473.8	65443.4	64821.8	137620	151492	135336
P00533_IYTHQSDVWSY	P00533[890~900]	P00533	EGFR	Epidermal growth factor receptor	IYTHQSDVWSY	4023713	4.32426e+07	-3.42585	0.000149302	0.00291613	3783800	3475710	4811629	43351620	38401808	47974380
P00533_VYMIMVK	P00533[943~949]	P00533	EGFR	Epidermal growth factor receptor	VYMIMVK	11310.6	319597	-4.82051	0.000183299	0.00323451	6849.89	17869.7	9212.11	365343	298248	295201
P00533_LPQPPICTIDVYMIMVK	P00533[933~949]	P00533	EGFR	Epidermal growth factor receptor	LPQPPICTIDVYMIMVK	24733.7	405680	-4.03579	0.000191216	0.00328966	22583.4	27315.7	24301.9	442832	425364	348844
P00533_GSKPYDGIPASEISSILEK	P00533[911~929]	P00533	EGFR	Epidermal growth factor receptor	GSKPYDGIPASEISSILEK	2684927	9.73735e+06	-1.85865	0.000202626	0.00339098	2051961	3.11548e+06	2.88734e+06	8911393	9907312	10393340
P00533_LGSGAFGTVYK	P00533[718~728]	P00533	EGFR	Epidermal growth factor receptor	LGSGAFGTVYK	99424.4	502679	-2.33797	0.000217924	0.00351992	115897	62925.9	119451	553772	483469	470797
P00533_EHKDNIGSQYLLNW	P00533[804~817]	P00533	EGFR	Epidermal growth factor receptor	EHKDNIGSQYLLNW	31470.9	138719	-2.14007	0.000223412	0.00356205	31083.7	29072.4	34256.5	134814	154694	126647
P00533_LPQPPICTIDVYMIM	P00533[933~947]	P00533	EGFR	Epidermal growth factor receptor	LPQPPICTIDVYMIM	8894.49	656604	-6.20597	0.000237134	0.00369848	10511.6	7472.77	8699.06	642339	752767	574706
P00533_IYTHQSDVWSYGVT	P00533[890~903]	P00533	EGFR	Epidermal growth factor receptor	IYTHQSDVWSYGVT	11245.6	478430	-5.41087	0.000267245	0.00396576	13850	9717.46	10169.4	438648	441075	555567
P00533_ELMTFGSKPYDGIPASEISSILEK	P00533[906~929]	P00533	EGFR	Epidermal growth factor receptor	ELMTFGSKPYDGIPASEISSILEK	77865.4	1.34208e+06	-4.10735	0.000276781	0.00404305	62758.2	92347.9	78490.1	1.44144e+06	1.13211e+06	1.4527e+06
P00533_ELMTFGSK	P00533[906~913]	P00533	EGFR	Epidermal growth factor receptor	ELMTFGSK	426386	2.11915e+06	-2.31325	0.000297907	0.00418638	483893	211552	583712	2073209	2.29488e+06	1.98935e+06
P00533_FRELIIE	P00533[961~967]	P00533	EGFR	Epidermal growth factor receptor	FRELIIE	12907.3	2044.36	2.65847	0.000326432	0.0044404	11532.8	12677.2	14511.9	2054.85	2685.86	1392.35
P00533_VLGSGAFGTVY	P00533[717~727]	P00533	EGFR	Epidermal growth factor receptor	VLGSGAFGTVY	469076	1.25774e+06	-1.42294	0.000339529	0.00454852	442010	546219	418999	1.15788e+06	1.25947e+06	1.35586e+06
P00533_DNIGSQYLLNWCVQIAK	P00533[807~823]	P00533	EGFR	Epidermal growth factor receptor	DNIGSQYLLNWCVQIAK	5952.16	280376	-5.55781	0.00040997	0.00503299	6411.37	5635.85	5809.24	330953	253789	256388
P00533_ITDFGLAK	P00533[853~860]	P00533	EGFR	Epidermal growth factor receptor	ITDFGLAK	89028176	5.42145e+07	0.715583	0.000426485	0.00516802	84463248	90976416	91644864	51209976	52712072	58721456
P00533_KGMNYLEDR	P00533[823~831]	P00533	EGFR	Epidermal growth factor receptor	KGMNYLEDR	83657.6	334906	-2.00119	0.000441614	0.0052506	79642.8	79121.3	92208.8	376300	332442	295977
P00533_VLGSGAFGT	P00533[717~725]	P00533	EGFR	Epidermal growth factor receptor	VLGSGAFGT	6.42695e+07	2.29983e+07	1.48261	0.000504827	0.00565717	60482960	72162056	60163516	21727406	23008882	24258616
P00533_VPIKWMALESILHR	P00533[876~889]	P00533	EGFR	Epidermal growth factor receptor	VPIKWMALESILHR	253621	1.22588e+06	-2.27307	0.00052782	0.00579517	214202	298340	248320	1294427	1.3404e+06	1.04281e+06
P00533_GERLPQPPICTIDVY	P00533[930~944]	P00533	EGFR	Epidermal growth factor receptor	GERLPQPPICTIDVY	55580.5	9134.06	2.60525	0.000558752	0.00597365	54561.1	60779.4	51401.1	5622.59	5188.12	16591.5
P00533_GAFGTVYK	P00533[721~728]	P00533	EGFR	Epidermal growth factor receptor	GAFGTVYK	60028	250795	-2.0628	0.000606657	0.00628343	72024.4	63538	44521.7	266676	215499	270209
P00533_EILDEAY	P00533[758~764]	P00533	EGFR	Epidermal growth factor receptor	EILDEAY	1.39813e+06	1.14893e+06	0.28321	0.000610502	0.00630797	1.43313e+06	1385822	1.37545e+06	1.11899e+06	1.18198e+06	1.14582e+06
P00533_LNWCVQIAK	P00533[815~823]	P00533	EGFR	Epidermal growth factor receptor	LNWCVQIAK	5916.9	53985.1	-3.18965	0.000688286	0.0067441	2525.22	8514.19	6711.29	55648.2	61244.7	45062.3
P00533_GSGAFGTVYK	P00533[719~728]	P00533	EGFR	Epidermal growth factor receptor	GSGAFGTVYK	626204	3919009	-2.64579	0.000809559	0.00747067	731414	583807	563390	4316188	4236450	3204389
P00533_YLLNWCVQIAK	P00533[813~823]	P00533	EGFR	Epidermal growth factor receptor	YLLNWCVQIAK	288428	2.51186e+06	-3.12247	0.000844452	0.00767255	235896	335752	293636	2779665	2.73413e+06	2021773
P00533_VLGSGAFGTVYK	P00533[717~728]	P00533	EGFR	Epidermal growth factor receptor	VLGSGAFGTVYK	5420335	16011401	-1.56265	0.000855916	0.00772335	7104366	5.45677e+06	3.69987e+06	15233723	15487498	17312982
P00533_DNIGSQYLLN	P00533[807~816]	P00533	EGFR	Epidermal growth factor receptor	DNIGSQYLLN	540926	1.66033e+06	-1.61797	0.00102574	0.00859094	572206	485359	565212	1.4098e+06	1.83012e+06	1.74107e+06
P00533_LLGICLTST	P00533[777~785]	P00533	EGFR	Epidermal growth factor receptor	LLGICLTST	35143.2	1.08628e+06	-4.95001	0.00112389	0.00910561	37204.9	36219.1	32005.7	910629	1.33025e+06	1.01798e+06
P00533_WMALESIL	P00533[880~887]	P00533	EGFR	Epidermal growth factor receptor	WMALESIL	25334.6	14043.5	0.851202	0.00116122	0.00929355	24149.5	23945.2	27908.9	13743.5	13465.6	14921.5
P00533_MHLPSPTDSNFY	P00533[987~998]	P00533	EGFR	Epidermal growth factor receptor	MHLPSPTDSNFY	2.05216e+07	3.09077e+07	-0.590825	0.00129739	0.0099301	20788914	19152452	21623430	30698178	32853730	29171310
P00533_WMIDADSRPK	P00533[951~960]	P00533	EGFR	Epidermal growth factor receptor	WMIDADSRPK	1.83274e+06	2.91687e+06	-0.670415	0.00149013	0.0108665	1.90603e+06	1.68683e+06	1.90537e+06	2.84503e+06	3.14975e+06	2.75581e+06
P00533_IYTHQSDV	P00533[890~897]	P00533	EGFR	Epidermal growth factor receptor	IYTHQSDV	3291.76	10644.5	-1.69317	0.00223614	0.0141344	2455.07	3340.49	4079.73	9236.06	12442.3	10255.2
P00533_WIPEGEK	P00533[731~737]	P00533	EGFR	Epidermal growth factor receptor	WIPEGEK	7.01702e+06	1.10851e+07	-0.659693	0.00271481	0.0160846	6889343	6.67884e+06	7482889	12208904	10400042	10646401
P00533_NYLEDRR	P00533[826~832]	P00533	EGFR	Epidermal growth factor receptor	NYLEDRR	1284.26	3868.69	-1.59091	0.00276785	0.0162879	1061.38	905.396	1886	4366.23	3612.33	3627.53
P00533_EHKDNIGSQYLLNWCVQIAK	P00533[804~823]	P00533	EGFR	Epidermal growth factor receptor	EHKDNIGSQYLLNWCVQIAK	11089.6	126285	-3.50941	0.00287994	0.0166834	9614.05	12727.3	10927.3	154471	130690	93693.4
P00533_FRELIIEF	P00533[961~968]	P00533	EGFR	Epidermal growth factor receptor	FRELIIEF	1.04011e+06	163396	2.6703	0.00302543	0.0172687	1.16036e+06	1.19159e+06	768390	182757	160235	147196
P00533_STVQLITQLMPFGCLLDYVR	P00533[784~803]	P00533	EGFR	Epidermal growth factor receptor	STVQLITQLMPFGCLLDYVR	4017.89	13150.4	-1.71059	0.00314225	0.0177077	4202.94	3229.1	4621.63	11901.8	15899.8	11649.5
P00533_LLGICLTSTVQ	P00533[777~787]	P00533	EGFR	Epidermal growth factor receptor	LLGICLTSTVQ	33908.8	356959	-3.39603	0.00404321	0.0208849	28859.7	36165.8	36701	395892	425444	249541
P00533_GSQYLLNWCVQIAK	P00533[810~823]	P00533	EGFR	Epidermal growth factor receptor	GSQYLLNWCVQIAK	9483.3	66465.9	-2.80915	0.0043225	0.0218264	16807.4	2823.02	8819.52	76162.7	74548.5	48686.6
P00533_VKIPVAIKE	P00533[738~746]	P00533	EGFR	Epidermal growth factor receptor	VKIPVAIKE	32254.9	77577	-1.26611	0.00450192	0.0224285	38011.2	22335.1	36418.3	73487.1	89553.9	69690
P00533_WCVQIAK	P00533[817~823]	P00533	EGFR	Epidermal growth factor receptor	WCVQIAK	1.58212e+06	5.93043e+06	-1.90628	0.00474479	0.0232412	2.37884e+06	1036662	1.33087e+06	6819511	6303342	4668441
P00533_LPQPPICT	P00533[933~940]	P00533	EGFR	Epidermal growth factor receptor	LPQPPICT	125743	239756	-0.931084	0.00526061	0.0248052	140878	122402	113950	220951	277885	220432
P00533_IKWMALESILHR	P00533[878~889]	P00533	EGFR	Epidermal growth factor receptor	IKWMALESILHR	26130.9	85337	-1.70741	0.00535952	0.025143	33437.6	16647.7	28307.4	68110	86727.5	101173
P00533_LLGAEEKEYHAE	P00533[861~872]	P00533	EGFR	Epidermal growth factor receptor	LLGAEEKEYHAE	13004.2	2104.45	2.62746	0.00539803	0.0252716	9600.01	13652.6	15760	3162.09	2683.36	467.909
P00533_VLGSGAFG	P00533[717~724]	P00533	EGFR	Epidermal growth factor receptor	VLGSGAFG	532040	151850	1.80889	0.00576115	0.0263828	405932	647822	542366	170581	142431	142538
P00533_ELIIEFSK	P00533[963~970]	P00533	EGFR	Epidermal growth factor receptor	ELIIEFSK	52259932	7.04753e+07	-0.431412	0.00635516	0.0282847	51333236	53818316	51628244	69598816	76734224	65092832
P00533_QLMPFGCLLDYVR	P00533[791~803]	P00533	EGFR	Epidermal growth factor receptor	QLMPFGCLLDYVR	5.474e+06	7.1489e+06	-0.385127	0.00749566	0.0316912	5.32081e+06	5084020	6.01717e+06	7469057	6831965	7145689
P00533_LLGICLT	P00533[777~783]	P00533	EGFR	Epidermal growth factor receptor	LLGICLT	1.26774e+07	2.92679e+07	-1.20707	0.00788907	0.0328135	12095596	7618259	18318206	29771144	31240726	26791904
P00533_WMALESILHR	P00533[880~889]	P00533	EGFR	Epidermal growth factor receptor	WMALESILHR	19329075	62570888	-1.69472	0.00818638	0.0336895	5876825	17973560	34136840	66442820	65502884	55766960
P00533_KGLWIPEGEK	P00533[728~737]	P00533	EGFR	Epidermal growth factor receptor	KGLWIPEGEK	29916618	47389228	-0.663612	0.00912524	0.0362781	23238764	35302848	31208242	49277148	47270732	45619804
P00533_LPQPPIC	P00533[933~939]	P00533	EGFR	Epidermal growth factor receptor	LPQPPIC	4.84069e+06	8.40936e+06	-0.796784	0.00950325	0.0373038	5893903	3.49952e+06	5128649	8878114	8475024	7.87495e+06
P00533_HLPSPTDSNFYR	P00533[988~999]	P00533	EGFR	Epidermal growth factor receptor	HLPSPTDSNFYR	1.49112e+06	538366	1.46973	0.0101836	0.0390992	1.55079e+06	1.80391e+06	1.11865e+06	497893	650942	466263
P00533_YLVIQGDER	P00533[978~986]	P00533	EGFR	Epidermal growth factor receptor	YLVIQGDER	3.87418e+06	2.0927e+07	-2.4334	0.010438	0.0397965	3.17509e+06	3.7916e+06	4.65585e+06	13955326	22136552	26689006
P00533_CWMIDADSR	P00533[950~958]	P00533	EGFR	Epidermal growth factor receptor	CWMIDADSR	137687	401956	-1.54564	0.0118589	0.0434597	73064.5	170952	169045	435143	468750	301975
P00533_DNIGSQYL	P00533[807~814]	P00533	EGFR	Epidermal growth factor receptor	DNIGSQYL	323259	108500	1.57499	0.0127366	0.0457061	318683	411835	239258	106203	116675	102623
P00533_EILDEAYVM	P00533[758~766]	P00533	EGFR	Epidermal growth factor receptor	EILDEAYVM	1.37789e+06	1.79025e+06	-0.377694	0.0132331	0.0469871	1.24834e+06	1.5013e+06	1384038	1.8631e+06	1.66255e+06	1845091
P00533_VIQGDER	P00533[980~986]	P00533	EGFR	Epidermal growth factor receptor	VIQGDER	39922.5	142472	-1.8354	0.0134868	0.0476449	37271.4	46178.3	36317.7	98307.5	147824	181283
P00533_VLGSGAFGTV	P00533[717~726]	P00533	EGFR	Epidermal growth factor receptor	VLGSGAFGTV	232781	119664	0.959978	0.0138616	0.0486031	227994	276798	193551	103567	111979	143448
P00533_EHKDNIGSQYLLNWCVQ	P00533[804~820]	P00533	EGFR	Epidermal growth factor receptor	EHKDNIGSQYLLNWCVQ	5765.63	17368.5	-1.59092	0.0147016	0.0506168	7471.8	4251.41	5573.69	20734.2	19258.2	12113
P00533_DNIGSQYLL	P00533[807~815]	P00533	EGFR	Epidermal growth factor receptor	DNIGSQYLL	304000	454185	-0.579211	0.0159198	0.0536361	280792	343886	287321	464405	395096	503055
P00533_CLLDYVR	P00533[797~803]	P00533	EGFR	Epidermal growth factor receptor	CLLDYVR	954274	623049	0.615056	0.0236496	0.0711653	1.12329e+06	879755	859779	606930	565576	696642
P00533_WMIDADSR	P00533[951~958]	P00533	EGFR	Epidermal growth factor receptor	WMIDADSR	43846	80698.6	-0.880097	0.0243446	0.0726778	34007	54547.8	42983.3	63504.8	88875.7	89715.4
P00533_LPSPTDSNFYR	P00533[989~999]	P00533	EGFR	Epidermal growth factor receptor	LPSPTDSNFYR	234501	135043	0.796174	0.0297642	0.0839078	239896	181733	281873	135764	148313	121052
P00533_ELIIEFS	P00533[963~969]	P00533	EGFR	Epidermal growth factor receptor	ELIIEFS	223437	265558	-0.249157	0.0301493	0.0847037	227755	205766	236790	255916	283289	257467
P00533_ITQLMPFGCLLDYVR	P00533[789~803]	P00533	EGFR	Epidermal growth factor receptor	ITQLMPFGCLLDYVR	118896	282770	-1.24993	0.0307191	0.0858126	117983	96213.8	142490	189386	308324	350601
P00533_GCLLDYVR	P00533[796~803]	P00533	EGFR	Epidermal growth factor receptor	GCLLDYVR	9.2138e+07	6.34614e+07	0.537916	0.032227	0.0888795	81058976	103454800	91900144	64691028	52305756	73387496
P00533_LLGAEEKEYHAEGG	P00533[861~874]	P00533	EGFR	Epidermal growth factor receptor	LLGAEEKEYHAEGG	8828.31	3298.9	1.42015	0.0346468	0.093632	7372.45	6791.97	12320.5	3088.21	3462.13	3346.35
P00533_GLWIPEGEK	P00533[729~737]	P00533	EGFR	Epidermal growth factor receptor	GLWIPEGEK	100834752	5.7324e+07	0.814783	0.035511	0.0951923	96070216	79655912	126778128	53830584	57663940	60477328
P00533_SKPYDGIPASEISSILEK	P00533[912~929]	P00533	EGFR	Epidermal growth factor receptor	SKPYDGIPASEISSILEK	17159	46682.5	-1.44392	0.0389297	0.101798	18541.4	16449.4	16486.1	27243	55562.6	57241.9
P00533_LITQLMPFGCLLDYVR	P00533[788~803]	P00533	EGFR	Epidermal growth factor receptor	LITQLMPFGCLLDYVR	789699	2.98198e+06	-1.9169	0.0482643	0.118989	656833	660606	1.05166e+06	2.50794e+06	1952272	4485729
P00533_MHLPSPTDSNFYR	P00533[987~999]	P00533	EGFR	Epidermal growth factor receptor	MHLPSPTDSNFYR	1.57257e+08	128090600	0.295961	0.0567964	0.134024	152134240	163546112	156091168	148428432	113590384	122252984
P00533_NVLVKTPQHVK	P00533[842~852]	P00533	EGFR	Epidermal growth factor receptor	NVLVKTPQHVK	1716.31	920.993	0.898044	0.0641061	0.145954	1742.05	1454.06	1952.8	1389.43	946.176	427.37
P00533_ANKEILDEAYVM	P00533[755~766]	P00533	EGFR	Epidermal growth factor receptor	ANKEILDEAYVM	109968	92658.9	0.24708	0.0752528	0.163952	106209	103989	119706	88303.4	103257	86416.3
P00533_EILDEAYVMA	P00533[758~767]	P00533	EGFR	Epidermal growth factor receptor	EILDEAYVMA	1.46693e+06	1.71381e+06	-0.224408	0.0770093	0.166611	1.44471e+06	1.65026e+06	1.30582e+06	1660686	1.762e+06	1.71875e+06
P00533_PSPTDSNFYR	P00533[990~999]	P00533	EGFR	Epidermal growth factor receptor	PSPTDSNFYR	18969.5	30518.1	-0.685984	0.0793586	0.170228	17776.5	19523.2	19608.8	25906.2	25338.3	40309.7
P00533_LWIPEGEK	P00533[730~737]	P00533	EGFR	Epidermal growth factor receptor	LWIPEGEK	478156	636359	-0.41236	0.0885305	0.184351	558035	381369	495064	689119	679600	540359
P00533_LPQPPICTID	P00533[933~942]	P00533	EGFR	Epidermal growth factor receptor	LPQPPICTID	17944476	2.09264e+07	-0.221783	0.0973766	0.197327	20285096	16751558	16796774	19491686	21346960	21940514
P00533_MIDADSRPK	P00533[952~960]	P00533	EGFR	Epidermal growth factor receptor	MIDADSRPK	173843	240405	-0.467688	0.099228	0.200118	145788	154218	221522	259511	200698	261007
P00533_MHLPSPTDS	P00533[987~995]	P00533	EGFR	Epidermal growth factor receptor	MHLPSPTDS	257060	160610	0.678541	0.103549	0.206482	322551	206248	242380	217190	151780	112860
P00533_MHLPSPTDSNFYRA	P00533[987~1000]	P00533	EGFR	Epidermal growth factor receptor	MHLPSPTDSNFYRA	806347	669110	0.269157	0.104646	0.207909	822635	838221	758185	736068	723681	547581
P00533_DNPHVCR	P00533[770~776]	P00533	EGFR	Epidermal growth factor receptor	DNPHVCR	13481.1	18724.6	-0.473993	0.107649	0.212367	8958.01	17708.8	13776.5	19084.5	18462	18627.2
P00533_PYDGIPASEIS	P00533[914~924]	P00533	EGFR	Epidermal growth factor receptor	PYDGIPASEIS	8.11742e+06	9520438	-0.230007	0.109028	0.214222	8347574	6859586	9145102	9397574	9379443	9784297
P00533_EISSILEK	P00533[922~929]	P00533	EGFR	Epidermal growth factor receptor	EISSILEK	110958	161163	-0.538514	0.113549	0.220783	111377	127834	93661.9	181239	186616	115634
P00533_KCWMIDADSRPK	P00533[949~960]	P00533	EGFR	Epidermal growth factor receptor	KCWMIDADSRPK	95160.1	151161	-0.667655	0.139948	0.256284	79514.9	83153.4	122812	204637	116429	132417
P00533_IYTHQSDVWSYG	P00533[890~901]	P00533	EGFR	Epidermal growth factor receptor	IYTHQSDVWSYG	29548.2	121184	-2.03605	0.149826	0.269	30168.1	13203.7	45272.9	20799.1	159424	183328
P00533_NWCVQIAK	P00533[816~823]	P00533	EGFR	Epidermal growth factor receptor	NWCVQIAK	261704	3.41219e+06	-3.70469	0.156516	0.277225	199595	357642	227876	953097	2345491	6.93798e+06
P00533_GMNYLEDR	P00533[824~831]	P00533	EGFR	Epidermal growth factor receptor	GMNYLEDR	6.89917e+06	1.49417e+07	-1.11485	0.160967	0.282998	6589498	6.73804e+06	7369973	5.6156e+06	19007036	20202360
P00533_VDNPHVCR	P00533[769~776]	P00533	EGFR	Epidermal growth factor receptor	VDNPHVCR	1387.21	1905.52	-0.458006	0.167949	0.291866	837.389	1486.32	1837.91	1822.13	1798.27	2096.18
P00533_KITDFGLAK	P00533[852~860]	P00533	EGFR	Epidermal growth factor receptor	KITDFGLAK	55736.9	111343	-0.998301	0.170023	0.294288	40332.8	72018	54859.8	47637	148326	138065
P00533_ITDFGLA	P00533[853~859]	P00533	EGFR	Epidermal growth factor receptor	ITDFGLA	1.18375e+07	1.05697e+07	0.163426	0.206816	0.337584	12987091	10813662	11711727	9528044	10740428	11440708
P00533_IYTHQSD	P00533[890~896]	P00533	EGFR	Epidermal growth factor receptor	IYTHQSD	141.502	1.10927	6.99506	0.210532	0.341984	1.14173	102.747	320.617	1.24622	1.0816	1
P00533_EHKDNIGSQYL	P00533[804~814]	P00533	EGFR	Epidermal growth factor receptor	EHKDNIGSQYL	30695.7	12784.1	1.26369	0.211028	0.342546	29155.3	11314.3	51617.5	8999.9	10648.3	18704
P00533_EYHAEGGKVPIK	P00533[868~879]	P00533	EGFR	Epidermal growth factor receptor	EYHAEGGKVPIK	4485.68	5955.86	-0.408982	0.218487	0.351136	5166.68	2639.72	5650.66	5250.4	6555.99	6061.19
P00533_VQLITQLMPFGCLLDYVR	P00533[786~803]	P00533	EGFR	Epidermal growth factor receptor	VQLITQLMPFGCLLDYVR	2950.11	6003.71	-1.02509	0.221246	0.354453	4702.14	1170.91	2977.28	9248.2	5908.85	2854.08
P00533_IDADSRPK	P00533[953~960]	P00533	EGFR	Epidermal growth factor receptor	IDADSRPK	3927.37	2299.83	0.772037	0.240855	0.376122	5803.61	3068.22	2910.27	1897.56	3696.63	1305.29
P00533_TDFGLAK	P00533[854~860]	P00533	EGFR	Epidermal growth factor receptor	TDFGLAK	21489932	1.9198e+07	0.162703	0.251894	0.388464	20852262	21216616	22400918	22106322	16401093	19086664
P00533_LIIEFSK	P00533[964~970]	P00533	EGFR	Epidermal growth factor receptor	LIIEFSK	610972	852938	-0.481335	0.262257	0.400257	897764	296634	638517	828835	755567	974412
P00533_TQLMPFGCLLDYVR	P00533[790~803]	P00533	EGFR	Epidermal growth factor receptor	TQLMPFGCLLDYVR	52070.4	172292	-1.72632	0.263864	0.401974	38074.7	54036.7	64099.9	113355	50328.5	353192
P00533_MNYLEDR	P00533[825~831]	P00533	EGFR	Epidermal growth factor receptor	MNYLEDR	101302	214595	-1.08295	0.266976	0.40545	63252.3	155629	85024.6	47946.4	293038	302800
P00533_LLGAEEK	P00533[861~867]	P00533	EGFR	Epidermal growth factor receptor	LLGAEEK	6160.43	4928.37	0.32192	0.268162	0.406674	5440.21	5091.57	7949.52	5151.59	5354.95	4278.58
P00533_TDSNFYR	P00533[993~999]	P00533	EGFR	Epidermal growth factor receptor	TDSNFYR	3967.51	7086.33	-0.836803	0.268859	0.407478	3158.36	4053.95	4690.23	3576.93	6029.51	11652.5
P00533_MIDADSR	P00533[952~958]	P00533	EGFR	Epidermal growth factor receptor	MIDADSR	12109	13332.2	-0.138843	0.293751	0.434495	10208.4	12691	13427.5	12851.9	13819.4	13325.4
P00533_MDEEDMDDVVDADEY	P00533[1002~1016]	P00533	EGFR	Epidermal growth factor receptor	MDEEDMDDVVDADEY	4135.39	2625.28	0.655551	0.297698	0.438985	6472.62	2727.29	3206.26	1924.65	3484.65	2466.55
P00533_ALESILHR	P00533[882~889]	P00533	EGFR	Epidermal growth factor receptor	ALESILHR	9.52858e+06	6764169	0.494348	0.317214	0.458835	12914588	5.29163e+06	10379517	8374444	6.71221e+06	5.20586e+06
P00533_MHLPSPTDSN	P00533[987~996]	P00533	EGFR	Epidermal growth factor receptor	MHLPSPTDSN	670408	981665	-0.550191	0.322518	0.463881	484354	848811	678059	497311	1.08472e+06	1.36296e+06
P00533_FRELIIEFSK	P00533[961~970]	P00533	EGFR	Epidermal growth factor receptor	FRELIIEFSK	1.28683e+06	1.8361e+06	-0.512821	0.383931	0.523077	705978	1.10917e+06	2.04534e+06	2.13103e+06	2.32973e+06	1.04754e+06
P00533_GMNYLEDRR	P00533[824~832]	P00533	EGFR	Epidermal growth factor receptor	GMNYLEDRR	105963	117701	-0.151569	0.411253	0.548969	112042	92847.5	112998	139401	109962	103739
P00533_DADSRPK	P00533[954~960]	P00533	EGFR	Epidermal growth factor receptor	DADSRPK	851557	985017	-0.210046	0.422802	0.559579	718496	1.01349e+06	822684	883462	1.22826e+06	843333
P00533_MALESILHR	P00533[881~889]	P00533	EGFR	Epidermal growth factor receptor	MALESILHR	570531	381951	0.578916	0.424263	0.560878	258978	959449	493165	337327	484028	324499
P00533_TVQLITQLMPFGCLLDYVR	P00533[785~803]	P00533	EGFR	Epidermal growth factor receptor	TVQLITQLMPFGCLLDYVR	183384	240608	-0.391817	0.451463	0.585944	160190	149939	240023	328022	274224	119578
P00533_IMVKCWMIDADSRPK	P00533[946~960]	P00533	EGFR	Epidermal growth factor receptor	IMVKCWMIDADSRPK	80442.3	130191	-0.694604	0.467054	0.59931	157468	57554.2	26304.7	67084.5	99790.1	223699
P00533_IYTHQSDVW	P00533[890~898]	P00533	EGFR	Epidermal growth factor receptor	IYTHQSDVW	7.86406e+06	1.08063e+07	-0.458528	0.472679	0.604123	11559240	7590092	4442850	6.17944e+06	9565954	16673551
P00533_MASVDNPHVCR	P00533[766~776]	P00533	EGFR	Epidermal growth factor receptor	MASVDNPHVCR	38661.7	43539.3	-0.171412	0.486473	0.615837	34588	30342.2	51055	44498.8	41918.7	44200.5
P00533_FGCLLDYVR	P00533[795~803]	P00533	EGFR	Epidermal growth factor receptor	FGCLLDYVR	31396.8	19389.4	0.695351	0.506505	0.633408	54958.7	29263.7	9967.93	4672.42	14812.5	38683.2
P00533_LPQPPICTIDVY	P00533[933~944]	P00533	EGFR	Epidermal growth factor receptor	LPQPPICTIDVY	5.27933e+07	5.61318e+07	-0.0884627	0.507901	0.63432	55768836	51376688	51234372	49881188	54018284	64495836
P00533_ASVDNPHVCR	P00533[767~776]	P00533	EGFR	Epidermal growth factor receptor	ASVDNPHVCR	9923.38	8317.09	0.254754	0.544286	0.663758	6704.3	8451.72	14614.1	7717.8	8989.32	8244.13
P00533_PTDSNFYR	P00533[992~999]	P00533	EGFR	Epidermal growth factor receptor	PTDSNFYR	990545	1.06543e+06	-0.105144	0.588839	0.700526	956889	1.08899e+06	925762	838325	1.1274e+06	1230572
P00533_SVDNPHVCR	P00533[768~776]	P00533	EGFR	Epidermal growth factor receptor	SVDNPHVCR	10478.1	9988.69	0.0690081	0.632663	0.736118	12229.7	9746.94	9457.67	10688.9	9687.83	9589.33
P00533_MHLPSPT	P00533[987~993]	P00533	EGFR	Epidermal growth factor receptor	MHLPSPT	1.17866e+06	986205	0.257183	0.683851	0.777006	1.4229e+06	897845	1.21522e+06	1.79172e+06	731866	435033
P00533_MHLPSPTD	P00533[987~994]	P00533	EGFR	Epidermal growth factor receptor	MHLPSPTD	1.93568e+06	1745642	0.149086	0.707755	0.795965	2233978	1.57978e+06	1.99329e+06	2.55306e+06	1.60588e+06	1.07799e+06
P00533_LMDEEDMDDVVDADEY	P00533[1001~1016]	P00533	EGFR	Epidermal growth factor receptor	LMDEEDMDDVVDADEY	11692.4	8959.94	0.384006	0.708187	0.796215	24994.8	4300.17	5782.09	7636.47	11614.1	7629.28
P00533_IPVAIKE	P00533[740~746]	P00533	EGFR	Epidermal growth factor receptor	IPVAIKE	68817.9	84555.7	-0.297119	0.717512	0.803529	100050	36444.8	69959.1	156601	53063.7	44002.8
P00533_PYDGIPA	P00533[914~920]	P00533	EGFR	Epidermal growth factor receptor	PYDGIPA	761244	812627	-0.0942328	0.71865	0.80454	568820	810495	904418	712522	987045	738313
P00533_EHKDNIGSQYLL	P00533[804~815]	P00533	EGFR	Epidermal growth factor receptor	EHKDNIGSQYLL	115198	132711	-0.204177	0.746221	0.824765	213887	78165	53541.2	145966	134015	118152
P00533_LMPFGCLLDYVR	P00533[792~803]	P00533	EGFR	Epidermal growth factor receptor	LMPFGCLLDYVR	8.23543e+07	8.00902e+07	0.0402179	0.751415	0.828546	92936504	76166824	77959448	76053264	88152280	76065000
P00533_EHKDNIGSQYLLN	P00533[804~816]	P00533	EGFR	Epidermal growth factor receptor	EHKDNIGSQYLLN	249539	279854	-0.165409	0.752708	0.829361	177850	361418	209349	153898	291163	394501
P00533_VMASVDNPHVCR	P00533[765~776]	P00533	EGFR	Epidermal growth factor receptor	VMASVDNPHVCR	33064.8	36044.7	-0.124492	0.765225	0.839178	39639.5	37517.1	22037.8	26405	50798.9	30930.3
P00533_AFGTVYK	P00533[722~728]	P00533	EGFR	Epidermal growth factor receptor	AFGTVYK	23377.7	22455.5	0.0580639	0.770671	0.843419	19193	23549.9	27390.2	25494.3	22508.8	19363.4
P00533_MHLPSPTDSNF	P00533[987~997]	P00533	EGFR	Epidermal growth factor receptor	MHLPSPTDSNF	304019	310497	-0.0304195	0.789463	0.856989	330781	263840	317435	302691	298776	330026
P00533_SEISSILEK	P00533[921~929]	P00533	EGFR	Epidermal growth factor receptor	SEISSILEK	87203.7	97661.3	-0.163398	0.826917	0.883647	102633	132426	26552.6	67405.3	64252.5	161326
P00533_KIPVAIK	P00533[739~745]	P00533	EGFR	Epidermal growth factor receptor	KIPVAIK	1.29553e+06	1.24203e+06	0.0608399	0.843683	0.895801	1.35364e+06	1.34661e+06	1.18633e+06	1.42008e+06	1.55467e+06	751341
P00533_VKIPVAIK	P00533[738~745]	P00533	EGFR	Epidermal growth factor receptor	VKIPVAIK	3.87023e+07	37018500	0.0641718	0.864887	0.910874	32330242	47619540	36157032	50674840	37629956	22750704
P00533_IPLENLQIIR	P00533[99~108]	P00533	EGFR	Epidermal growth factor receptor	IPLENLQIIR	38391.3	39978.1	-0.0584294	0.87616	0.918302	41006.7	48955.3	25211.9	36161.8	31074	52698.4
P00533_CWMIDADSRPK	P00533[950~960]	P00533	EGFR	Epidermal growth factor receptor	CWMIDADSRPK	2.99682e+07	29373446	0.0289199	0.914312	0.944677	26734256	38542976	24627366	24471696	34389368	29259274

## Sheet: Table S7 Primer Sequences
Table S7: Primer Sequences used in the study
Species	Symbol	Sequence (5'-3')
Human	PRIM1	Forward: TTACATTCGCTACCAATCCT
Human	PRIM1	Reverse: CATCTCCTCACATCGTCATA
Human	MKI67	Forward: TCAGAATGGAAGGAAGTCAA
Human	MKI67	Reverse: GCGTATTAGGAGGCAAGT
Human	KPNA2	Forward: GTCGCAGAATAGAGGTCAA
Human	KPNA2	Reverse: CGGAGAAGTAGCATCATCA
Human	WDR76	Forward: AGAAGGTCAATGCGATTACT
Human	WDR76	Reverse: TTACTACTTGGCTTGCTCAT
Human	DTL	Forward: ATTGCTACCTGTTCTGATGA
Human	DTL	Reverse: CTGGCTACTCGTTACTGTT
Human	PRKDC	Forward: ACTTGCGTGTGATGTTGA
Human	PRKDC	Reverse: CTGCTGCTGTGGTGTTAT
Human	NUP205	Forward: AGCATCAACAGCCACATT
Human	NUP205	Reverse: TGACACCAGCGTAAGAAC
Human	NUP155	Forward: GCATCAGCATCAGCATCA
Human	NUP155	Reverse: GGTTATTCACAGAGGAGGAG
Human	TUBB	Forward: GCAGAAGAGGAGGAGGAT
Human	TUBB	Reverse: AGTTGAGTAAGACGGCTAAG
Human	GAPDH	Forward: TCTCTGCTCCTCCTGTTC
Human	GAPDH	Reverse: GTTGACTCCGACCTTCAC
